# Supplementary material for: Mutation in HvCBP20 (Cap Binding Protein 20) Adapts Barley to Drought Stress at Phenotypic and Transcriptomic Levels
Source: Front Plant Sci. 2017 Jun 2;8:942. doi: 10.3389/fpls.2017.00942 (PMC5454077; doi:10.3389/fpls.2017.00942)
Supplement: Supplementary Material S7 — Gene Ontology categories (Biological Processes) over-represented in “Sebastian”- or hvcbp20.ab specific subsets of genes, up- or down-regulated during subsequent stages of the experiment in comparison to the control conditions (corrected P < 0.01). [file DataSheet6.XLS]

## Sheet: Supplemental Material S6
Supplemental Material S6
GO categories (Biological Processes) that were over-represented in the hvcbp20.ab mutant when compared to the Sebastian in control conditions subsets of genes: down-regulated and up-regulated and lists of genes represented by analyzed Gene Ontologies (corrected P < 0.01).

## Sheet: Up-regulated genes
GO number	GO term (BP)	Plaza ID	Gene name	FC ([cbp20-1] vs [Sebastian-1])	[Sebastian, 1](normalized)	[Sebastian, 2](normalized)	[Sebastian, 3](normalized)	[cbp20, 1](normalized)	[cbp20, 2](normalized)	[cbp20, 3](normalized)	Barley gene decription	Orthologous gene in A. thaliana	Orthologous gene function
GO:0071804	cellular potassium ion transport	HV2547911G00010	MLOC_37174	3.88239	-2.39839	-1.16848	0.301902	-0.441448	-0.207537	0.740642	Putative potassium transporter 12	AT5G14880	Potassium transporter family protein
GO:0071804	cellular potassium ion transport	HV52104G00020	MLOC_66784	3.60908	-0.421984	-0.522354	-1.29294	1.42965	-0.0465775	-0.952166	Putative potassium transporter 12	AT2G35060	potassium transporter, K+ uptake permease 11
GO:0006543	glutamine catabolic process	HV67644G00010	MLOC_75322	5.5952	-0.809166	-1.18959	-0.857175	1.67502	-0.0590378	-0.848382	Carbamoyl-phosphate synthase small chain	AT3G27740	carbamoyl phosphate synthetase A, Encodes carbamoyl phosphate synthetase (CPS) small subunit (carA), also named as VEN6. Heterologous expression of the Arabidopsis VEN3 and VEN6 genes in a CPS-deficient Escherichia coli strain fully restored bacterial growth in minimal medium, demonstrating the enzymatic activity of the VEN3 and VEN6 proteins.
GO:0006869	lipid transport	HV1565323G00010	MLOC_13303	4.72743	-1.38839	-1.09047	0.054618	0.852668	0.0910229	0.22201	Uncharacterized GPI-anchored protein At1g27950, Non-specific lipid-transfer protein	AT1G27950	Encodes LTPG1, a lipid transfer protein with a predicted GPI (glycosylphosphatidylinositol)-anchor domain. Localized in the plasma membrane. Disruption of the LTPG1 gene causes alterations of cuticular lipid composition, but no significant changes on total wax and cutin monomer loads are seen., glycosylphosphatidylinositol-anchored lipid protein transfer 1
GO:0006869	lipid transport	HV280566G00010	MLOC_45727	3.30456	0.0197543	1.19661	-1.53822	1.74421	-0.126713	-0.0990768	transfer protein-like protein At2g13820	AT3G22600	Bifunctional inhibitor/lipid-transfer protein/seed storage 2S albumin superfamily protein
GO:0006869	lipid transport	HV407303G00010	MLOC_56327	3.19441	-1.50798	-0.745515	0.233193	0.167571	-0.274747	0.242508	Protein YLS3, Non-specific lipid-transfer protein	AT2G44300	Bifunctional inhibitor/lipid-transfer protein/seed storage 2S albumin superfamily protein
GO:0051782	negative regulation of cell division	HV44258G00010	MLOC_60291	3.09927	-0.0982289	0.0723407	-0.131368	1.5337	0.455219	-1.20334	Transcription factor FAMA, basic helix-loop-helix (bHLH) DNA-binding superfamily protein LENGTH=414	AT3G24140	Encodes a basic helix-loop-helix transcription factor whose activity is required to promote differentiation of stomatal guard cells and to halt proliferative divisions in their immediate precursors. Both transcript and protein are expressed in and are required for halting divisions at the end of the stomatal lineage. It also has a role in the promotion of guard cell fate and in controlling the tr…
GO:0043480	pigment accumulation in tissues	HV45477G00010	MLOC_61420	3.16618	-0.592152	-0.865928	0.0271508	1.07059	-0.511864	0.0797056	zipper protein PROTODERMAL FACTOR 2, Homeobox-leucine zipper protein family LENGTH=274	AT4G00730	Encodes a homeodomain protein of the HD-GLABRA2 group. Involved in the accumulation of anthocyanin and in root development, Homeobox-leucine zipper family protein / lipid-binding START domain-containing protein
GO:0009828	plant-type cell wall loosening	HV1569474G00010	MLOC_14945	3.91902	-0.803763	-0.790653	-0.338485	1.16673	0.924243	0.559814	Xyloglucan endotransglucosylase/hydrolase protein	AT5G57550	xyloglucan endotransglucosylase/hydrolase 25, xyloglucan endotransglycosylase-related protein (XTR3)
GO:0009827	plant-type cell wall modification	HV1569474G00010	MLOC_14945	3.91902	-0.803763	-0.790653	-0.338485	1.16673	0.924243	0.559814	Xyloglucan endotransglucosylase/hydrolase protein	AT5G57550	xyloglucan endotransglucosylase/hydrolase 25, xyloglucan endotransglycosylase-related protein (XTR3)
GO:0009827	plant-type cell wall modification	HV355880G00010	MLOC_50178	3.62596	-0.336485	-0.893312	-0.900351	1.52188	0.0493988	-1.82576	DSC E3 ubiquitin ligase complex subunit 1	AT4G28370	Encodes an E3 ubiquitin ligase that is involved in plant cell wall modification, seed mucilage extrusion, and controls the degree of pectin methylesterification in seed mucilage. It is located in the endomembrane system, likely localized in late endosome/multivesicular bodies/prevacular compartment. It has been shown to ubiquitinate proteins in conjunction with UBA1 and UBC8., RING/U-box superfam…
GO:0045597	positive regulation of cell differentiation	HV44258G00010	MLOC_60291	3.09927	-0.0982289	0.0723407	-0.131368	1.5337	0.455219	-1.20334	Transcription factor FAMA, basic helix-loop-helix (bHLH) DNA-binding superfamily protein LENGTH=414	AT3G24140	Encodes a basic helix-loop-helix transcription factor whose activity is required to promote differentiation of stomatal guard cells and to halt proliferative divisions in their immediate precursors. Both transcript and protein are expressed in and are required for halting divisions at the end of the stomatal lineage. It also has a role in the promotion of guard cell fate and in controlling the tr…
GO:0071805	potassium ion transmembrane transport	HV2547911G00010	MLOC_37174	3.88239	-2.39839	-1.16848	0.301902	-0.441448	-0.207537	0.740642	Putative potassium transporter 12	AT5G14880	Potassium transporter family protein
GO:0071805	potassium ion transmembrane transport	HV52104G00020	MLOC_66784	3.60908	-0.421984	-0.522354	-1.29294	1.42965	-0.0465775	-0.952166	Putative potassium transporter 12	AT2G35060	potassium transporter, K+ uptake permease 11

## Sheet: Down-regulated genes
GO number	GO term (BP)	Plaza ID	Gene name	FC ([cbp20-1] vs [Sebastian-1])	[Sebastian, 1](normalized)	[Sebastian, 2](normalized)	[Sebastian, 3](normalized)	[cbp20, 1](normalized)	[cbp20, 2](normalized)	[cbp20, 3](normalized)	gene_description	Orthologous_genes	gene_description
GO:0007049	cell cycle	HV160351G00020	MLOC_22184	-5.01394	1.69102	0.154709	-0.988459	-0.634922	0.772657	0.605268	65-kDa microtubule-associated protein 7, Microtubule associated protein family protein, putative, expressed	AT1G14690	microtubule-associated protein 65-7
GO:0007049	cell cycle	HV135460G00010	MLOC_4749	-3.78537	0.84297	0.244822	-0.734551	-1.07746	0.623483	0.479728	Cyclin-T1-4	AT4G19600	Cyclin family protein, Encodes a cyclin T partner CYCT1;4. Plays important roles in infection with Cauliflower mosaic virus (CaMV).
GO:0007049	cell cycle	HV158995G00010	MLOC_20462	-4.65996	2.17722	0.479592	-0.0385621	-0.0430951	0.628079	0.304855	lysine N-methyltransferase ATXR6, Histone-lysine N-methyltransferase	AT5G24330	Encodes a SET-domain protein, a H3K27 monomethyltransferases required for chromatin structure and gene silencing. Regulates heterochromatic DNA replication. Contains a PCNA-binding domain. ATXR6 accumulates preferentially during the late G1 or S phase, suggesting that it plays a role in cell-cycle regulation or progression., ARABIDOPSIS TRITHORAX-RELATED PROTEIN 6
GO:0007049	cell cycle	HV45976G00010	MLOC_61904	-3.90943	1.60624	0.189383	-1.21009	-0.360713	0.857943	0.166603	methyltransferase 1	AT5G49160	methyltransferase 1, Encodes a cytosine methyltransferase MET1. Required for silencing of FWA paternal allele in endosperm. Two lines with RNAi constructs directed against DMT1 have reduced agrobacterium-mediated tumor formation.
GO:0007049	cell cycle	HV135350G00010	MLOC_4644	-3.63484	0.322382	-0.111775	0.62056	-1.53951	-0.322608	0.910774	Mitotic chromosome and X-chromosome-associated protein mix-1	AT5G62410	structural maintenance of chromosomes 2, SMC2-1 (SMC2)
GO:0007049	cell cycle	HV52635G00010	MLOC_67152	-3.99092	1.06041	-0.0870169	0.290609	-0.936312	0.43532	0.664931	No description available.	AT2G32840	proline-rich family protein
GO:0007049	cell cycle	HV2549858G00010	MLOC_38175	-3.40707	1.36411	0.540154	-0.655966	-0.404425	0.884944	0.757192	Putative FBD-associated F-box protein At1g61330	AT2G39415	F-box family protein
GO:0007049	cell cycle	HV39172G00020	MLOC_54493	-3.02528	1.10338	0.474337	-0.412971	-0.493695	0.666465	0.349519	Putative septum site-determining protein minD homolog, chloroplastic, septum site-determining protein (MIND) LENGTH=326	AT5G24020	septum site-determining protein (MIND), Encodes a Ca2+ dependent ATPase required for correct positioning of the chloroplast division apparatus. Its ATPase activity is stimulated by AtMinE1, a topological specificity factor.
GO:0051301	cell division	HV160351G00020	MLOC_22184	-5.01394	1.69102	0.154709	-0.988459	-0.634922	0.772657	0.605268	65-kDa microtubule-associated protein 7, Microtubule associated protein family protein, putative, expressed	AT1G14690	microtubule-associated protein 65-7
GO:0051301	cell division	HV45976G00010	MLOC_61904	-3.90943	1.60624	0.189383	-1.21009	-0.360713	0.857943	0.166603	methyltransferase 1	AT5G49160	methyltransferase 1, Encodes a cytosine methyltransferase MET1. Required for silencing of FWA paternal allele in endosperm. Two lines with RNAi constructs directed against DMT1 have reduced agrobacterium-mediated tumor formation.
GO:0051301	cell division	HV135350G00010	MLOC_4644	-3.63484	0.322382	-0.111775	0.62056	-1.53951	-0.322608	0.910774	Mitotic chromosome and X-chromosome-associated protein mix-1	AT5G62410	structural maintenance of chromosomes 2, SMC2-1 (SMC2)
GO:0051301	cell division	HV39172G00020	MLOC_54493	-3.02528	1.10338	0.474337	-0.412971	-0.493695	0.666465	0.349519	Putative septum site-determining protein minD homolog, chloroplastic, septum site-determining protein (MIND) LENGTH=326	AT5G24020	septum site-determining protein (MIND), Encodes a Ca2+ dependent ATPase required for correct positioning of the chloroplast division apparatus. Its ATPase activity is stimulated by AtMinE1, a topological specificity factor.
GO:0051301	cell division	HV273718G00010	MLOC_43989	-4.74123	1.62617	0.879175	-0.434179	-0.619097	0.657906	-0.6162	Scarecrow-like protein 27	AT4G00150	GRAS family transcription factor, Belongs to one of the LOM (LOST MERISTEMS) genes: AT2G45160 (LOM1), AT3G60630 (LOM2) and AT4G00150 (LOM3). LOM1 and LOM2 promote cell differentiation at the periphery of shoot meristems and help to maintain their polar organization.
GO:0051131	chaperone-mediated protein complex assembly	HV1580491G00010	MLOC_18416	-3.04846	0.658593	0.314267	0.314517	-0.949487	0.511753	1.7025	60 kDa chaperonin	AT3G23990	heat shock protein 60, mitochondrial chaperonin HSP. assist in rapid assembly of the oligomeric protein structures in the mitochondria.
GO:0010143	cutin biosynthetic process	HV139861G00010	MLOC_7690	-4.95404	1.58125	0.234932	-1.0399	-0.727359	0.988689	0.802784	BAHD acyltransferase DCR, HXXXD-type acyl-transferase family protein LENGTH=484	AT5G23940	Encodes PERMEABLE LEAVES3 (PEL3), a putative acyl-transferase. Mutation in this locus results in altered trichome phenotype (trcichomes become tangled during leaf expansion). Additional phenotype includes altered cuticle layer., HXXXD-type acyl-transferase family protein
GO:0010143	cutin biosynthetic process	HV54776G00010	MLOC_68429	-3.32889	1.04012	0.596895	-0.589079	-0.694918	0.148445	0.307982	cassadiene C11-alpha-hydroxylase 2, Cytochrome P450	AT5G04660	cytochrome P450, family 77, subfamily A, polypeptide 4, encodes a protein with cytochrome P450 domain
GO:0000910	cytokinesis	HV160351G00020	MLOC_22184	-5.01394	1.69102	0.154709	-0.988459	-0.634922	0.772657	0.605268	65-kDa microtubule-associated protein 7, Microtubule associated protein family protein, putative, expressed	AT1G14690	microtubule-associated protein 65-7
GO:0000910	cytokinesis	HV45976G00010	MLOC_61904	-3.90943	1.60624	0.189383	-1.21009	-0.360713	0.857943	0.166603	methyltransferase 1	AT5G49160	methyltransferase 1, Encodes a cytosine methyltransferase MET1. Required for silencing of FWA paternal allele in endosperm. Two lines with RNAi constructs directed against DMT1 have reduced agrobacterium-mediated tumor formation.
GO:0000910	cytokinesis	HV39172G00020	MLOC_54493	-3.02528	1.10338	0.474337	-0.412971	-0.493695	0.666465	0.349519	Putative septum site-determining protein minD homolog, chloroplastic, septum site-determining protein (MIND) LENGTH=326	AT5G24020	septum site-determining protein (MIND), Encodes a Ca2+ dependent ATPase required for correct positioning of the chloroplast division apparatus. Its ATPase activity is stimulated by AtMinE1, a topological specificity factor.
GO:0048730	epidermis morphogenesis	HV139861G00010	MLOC_7690	-4.95404	1.58125	0.234932	-1.0399	-0.727359	0.988689	0.802784	BAHD acyltransferase DCR, HXXXD-type acyl-transferase family protein LENGTH=484	AT5G23940	Encodes PERMEABLE LEAVES3 (PEL3), a putative acyl-transferase. Mutation in this locus results in altered trichome phenotype (trcichomes become tangled during leaf expansion). Additional phenotype includes altered cuticle layer., HXXXD-type acyl-transferase family protein
GO:0035195	gene silencing by miRNA	HV49457G00010	MLOC_64881	-3.63906	0.764203	-0.00882649	1.35575	-1.09936	-0.479104	3.98484	3-hydroxy-3-methylglutaryl-coenzyme A reductase	AT1G76490	Encodes a 3-hydroxy-3-methylglutaryl coenzyme A reductase, which is involved in melavonate biosynthesis and performs the first committed step in isoprenoid biosynthesis. Expression is activated in dark in leaf tissue but not controlled by light in the root (confine, hydroxy methylglutaryl CoA reductase 1
GO:0035195	gene silencing by miRNA	HV39633G00010	MLOC_55077	-3.01789	0.274633	0.0426753	0.243061	-1.31891	-0.0360424	0.262001	patch domain-containing protein 1 homolog, G patch domain-containing protein 1	AT5G23080	SWAP (Suppressor-of-White-APricot)/surp domain-containing protein, Interacts with TATA-box binding protein 2. Contains domains with strong similarity to G-patch and SWAP domains, characteristic of RNA binding and processing proteins. Colocalizes with the splicing regulator SRp34 to subnuclear particles. It is an important component of miRNA and siRNA biogenesis. Mutants display developmental defe…
GO:0009685	gibberellin metabolic process	HV1571415G00010	MLOC_15725	-4.39923	0.235391	0.52471	0.0262574	-1.90186	-0.0389644	1.48677	B3 domain-containing protein LFL1	AT3G26790	AP2/B3-like transcriptional factor family protein, Transcriptional factor with high similarity to the B3 region of the VP1/ABI3-like proteins. Full length FUS3 protein binds to the highly conserved RY motif [DNA motif CATGCA(TG)], present in many seed-specific promoters, and the B3 domains of this transcription factor is necessary for the specific interaction with the RY element. Transcriptional …
GO:0009685	gibberellin metabolic process	HV1564273G00010	MLOC_14121	-3.29907	0.263172	-1.07288	-0.16444	-1.45889	0.155676	0.650445	related protein 2 homolog B, Autophagy-related protein	AT3G19190	autophagy 2, Encodes autophagy-related 2 (ATG2).
GO:0016571	histone methylation	HV158995G00010	MLOC_20462	-4.65996	2.17722	0.479592	-0.0385621	-0.0430951	0.628079	0.304855	lysine N-methyltransferase ATXR6, Histone-lysine N-methyltransferase	AT5G24330	Encodes a SET-domain protein, a H3K27 monomethyltransferases required for chromatin structure and gene silencing. Regulates heterochromatic DNA replication. Contains a PCNA-binding domain. ATXR6 accumulates preferentially during the late G1 or S phase, suggesting that it plays a role in cell-cycle regulation or progression., ARABIDOPSIS TRITHORAX-RELATED PROTEIN 6
GO:0016571	histone methylation	HV230422G00010	MLOC_32627	-3.15039	0.177605	0.180914	0.995355	-1.47793	-0.204923	0.883253	lysine-27, H4 lysine-20 and cytosine specific SUVH2, Histone-lysine N-methyltransferase, H3 lysine-9 specific 5	AT2G22740	SU(VAR)3-9 homolog 6, Encodes a SU(VAR)3-9 homolog, a methyltransferase involved in histone methylation. The protein was shown to bind to methylated cytosines of CG, CNG and CNN motifs but has a preference for the latter two. This is a member of a subfamily of SET proteins that shares a conserved SRA domain.
GO:0016571	histone methylation	HV1575745G00010	MLOC_17145	-4.62298	1.01596	0.989678	-0.00763226	-1.19287	0.602131	0.245455	lysine-27, H4 lysine-20 and cytosine specific SUVH2, Histone-lysine N-methyltransferase, H3 lysine-9 specific, putative	AT5G04940	SU(VAR)3-9 homolog 1, Encodes a SU(VAR)3-9 homolog, a SET domain protein. Known SET domain proteins are involved in epigenetic control of gene expression and act as histone methyltransferases. There are 10 SUVH genes in Arabidopsis and members of this subfamily of the SET proteins have an additional conserved SRA domain.
GO:0016571	histone methylation	HV48487G00010	MLOC_64195	-5.05933	1.35957	0.0738281	-1.14632	-0.979382	0.742706	0.667139	Polycomb group protein EMBRYONIC FLOWER 2	AT5G51230	VEFS-Box of polycomb protein, Polycomb group protein with zinc finger domain involved in negative regulation of reproductive development. Forms a complex with FIE, CLF, and MSI1. This complex modulates the expression of target genes including AG, PI and AP3.
GO:0046274	lignin catabolic process	HV160336G00010	MLOC_22174	-7.83372	1.00981	1.58136	0.914389	-1.95989	1.53844	0.187349	Laccase-12/13	AT5G60020	LAC17 appears to have laccase activity based on enzyme assays performed using lac17 mutants. Notably, these mutants appear to have a reduced deposition of G lignin units. LAC17 is expressed in interfascicular fibers and likely contributes to lignin biosynthesis, and hence, cell wall biosynthesis, there., laccase 17
GO:0046274	lignin catabolic process	HV45263G00010	MLOC_61206	-4.40766	1.3358	2.01801	0.507996	-0.80421	1.97631	-0.238458	Laccase-12/13, Laccase, putative	AT5G60020	LAC17 appears to have laccase activity based on enzyme assays performed using lac17 mutants. Notably, these mutants appear to have a reduced deposition of G lignin units. LAC17 is expressed in interfascicular fibers and likely contributes to lignin biosynthesis, and hence, cell wall biosynthesis, there., laccase 17
GO:0046274	lignin catabolic process	HV57132G00010	MLOC_69899	-16.7119	2.97991	2.70808	-0.786206	-1.0829	2.35038	-0.306004	Laccase-12/13, Laccase, putative	AT5G60020	LAC17 appears to have laccase activity based on enzyme assays performed using lac17 mutants. Notably, these mutants appear to have a reduced deposition of G lignin units. LAC17 is expressed in interfascicular fibers and likely contributes to lignin biosynthesis, and hence, cell wall biosynthesis, there., laccase 17
GO:0032259	methylation	HV2551723G00010	MLOC_38902	-5.32291	1.19252	0.0487301	-0.790827	-1.21969	0.430345	0.365409	large subunit methyltransferase E	AT5G13830	FtsJ-like methyltransferase family protein
GO:0032259	methylation	HV158995G00010	MLOC_20462	-4.65996	2.17722	0.479592	-0.0385621	-0.0430951	0.628079	0.304855	lysine N-methyltransferase ATXR6, Histone-lysine N-methyltransferase	AT5G24330	Encodes a SET-domain protein, a H3K27 monomethyltransferases required for chromatin structure and gene silencing. Regulates heterochromatic DNA replication. Contains a PCNA-binding domain. ATXR6 accumulates preferentially during the late G1 or S phase, suggesting that it plays a role in cell-cycle regulation or progression., ARABIDOPSIS TRITHORAX-RELATED PROTEIN 6
GO:0032259	methylation	HV230422G00010	MLOC_32627	-3.15039	0.177605	0.180914	0.995355	-1.47793	-0.204923	0.883253	lysine-27, H4 lysine-20 and cytosine specific SUVH2, Histone-lysine N-methyltransferase, H3 lysine-9 specific 5	AT2G22740	SU(VAR)3-9 homolog 6, Encodes a SU(VAR)3-9 homolog, a methyltransferase involved in histone methylation. The protein was shown to bind to methylated cytosines of CG, CNG and CNN motifs but has a preference for the latter two. This is a member of a subfamily of SET proteins that shares a conserved SRA domain.
GO:0032259	methylation	HV1575745G00010	MLOC_17145	-4.62298	1.01596	0.989678	-0.00763226	-1.19287	0.602131	0.245455	lysine-27, H4 lysine-20 and cytosine specific SUVH2, Histone-lysine N-methyltransferase, H3 lysine-9 specific, putative	AT5G04940	SU(VAR)3-9 homolog 1, Encodes a SU(VAR)3-9 homolog, a SET domain protein. Known SET domain proteins are involved in epigenetic control of gene expression and act as histone methyltransferases. There are 10 SUVH genes in Arabidopsis and members of this subfamily of the SET proteins have an additional conserved SRA domain.
GO:0032259	methylation	HV45976G00010	MLOC_61904	-3.90943	1.60624	0.189383	-1.21009	-0.360713	0.857943	0.166603	methyltransferase 1	AT5G49160	methyltransferase 1, Encodes a cytosine methyltransferase MET1. Required for silencing of FWA paternal allele in endosperm. Two lines with RNAi constructs directed against DMT1 have reduced agrobacterium-mediated tumor formation.
GO:0032259	methylation	HV44538G00010	MLOC_60571	-3.51243	1.38903	-0.482618	-0.78694	-0.423435	0.80522	1.06943	Methyltransferase-like protein 14, Methyltransferase-like protein	AT4G09980	Methyltransferase MT-A70 family protein
GO:0032259	methylation	HV48487G00010	MLOC_64195	-5.05933	1.35957	0.0738281	-1.14632	-0.979382	0.742706	0.667139	Polycomb group protein EMBRYONIC FLOWER 2	AT5G51230	VEFS-Box of polycomb protein, Polycomb group protein with zinc finger domain involved in negative regulation of reproductive development. Forms a complex with FIE, CLF, and MSI1. This complex modulates the expression of target genes including AG, PI and AP3.
GO:0032259	methylation	HV39167G00030	MLOC_54486	-3.33624	1.11436	0.00320061	-0.682588	-0.623862	0.973394	1.18289	Probable protein arginine N-methyltransferase 3, protein arginine methyltransferase 3 LENGTH=601	AT3G12270	protein arginine methyltransferase 3
GO:0051093	negative regulation of developmental process	HV6805G00010	MLOC_75496	-4.24924	2.23416	1.82912	0.283108	0.14696	0.830747	0.193584	finger protein CONSTANS-LIKE 3	AT5G15840	Encodes a protein showing similarities to zinc finger transcription factors, involved in regulation of flowering under long days. Acts upstream of FT and SOC1., B-box type zinc finger protein with CCT domain
GO:0051093	negative regulation of developmental process	HV45976G00010	MLOC_61904	-3.90943	1.60624	0.189383	-1.21009	-0.360713	0.857943	0.166603	methyltransferase 1	AT5G49160	methyltransferase 1, Encodes a cytosine methyltransferase MET1. Required for silencing of FWA paternal allele in endosperm. Two lines with RNAi constructs directed against DMT1 have reduced agrobacterium-mediated tumor formation.
GO:0051093	negative regulation of developmental process	HV82267G00010	MLOC_78867	-3.05088	0.0211575	0.566966	0.44748	-1.58807	0.263636	1.58789	protein DnaK	AT3G12580	heat shock protein 70
GO:0051093	negative regulation of developmental process	HV273718G00010	MLOC_43989	-4.74123	1.62617	0.879175	-0.434179	-0.619097	0.657906	-0.6162	Scarecrow-like protein 27	AT4G00150	GRAS family transcription factor, Belongs to one of the LOM (LOST MERISTEMS) genes: AT2G45160 (LOM1), AT3G60630 (LOM2) and AT4G00150 (LOM3). LOM1 and LOM2 promote cell differentiation at the periphery of shoot meristems and help to maintain their polar organization.
GO:0010373	negative regulation of gibberellin biosynthetic process	HV1571415G00010	MLOC_15725	-4.39923	0.235391	0.52471	0.0262574	-1.90186	-0.0389644	1.48677	B3 domain-containing protein LFL1	AT3G26790	AP2/B3-like transcriptional factor family protein, Transcriptional factor with high similarity to the B3 region of the VP1/ABI3-like proteins. Full length FUS3 protein binds to the highly conserved RY motif [DNA motif CATGCA(TG)], present in many seed-specific promoters, and the B3 domains of this transcription factor is necessary for the specific interaction with the RY element. Transcriptional …
GO:0051168	nuclear export	HV41491G00010	MLOC_57182	-4.05383	-0.343024	0.35136	0.214779	-2.36231	-0.0622261	0.908845	pore complex protein Nup98-Nup96, Nuclear pore complex protein nup98	AT1G80680	SUPPRESSOR OF AUXIN RESISTANCE 3, Mutant has early-flowering phenotype, encodes a putative nucleoporin. Required for the activation of downstream defense pathways by the snc1 mutation. Involved in basal resistance against bacterial pathogens.
GO:0051168	nuclear export	HV41491G00010	MLOC_57182	-4.05383	-0.343024	0.35136	0.214779	-2.36231	-0.0622261	0.908845	pore complex protein Nup98-Nup96, Nuclear pore complex protein nup98	AT1G80680	SUPPRESSOR OF AUXIN RESISTANCE 3, Mutant has early-flowering phenotype, encodes a putative nucleoporin. Required for the activation of downstream defense pathways by the snc1 mutation. Involved in basal resistance against bacterial pathogens.
GO:0051168	nuclear export	HV2546599G00010	MLOC_36322	-3.14484	1.19927	0.626524	-0.277183	-0.453712	-0.079951	0.0471118	ribosomal export protein NMD3, Nonsense-mediated mRNA decay NMD3 family protein	AT2G03820	nonsense-mediated mRNA decay NMD3 family protein, Encodes a protein involved in the nuclear export of the 60S ribosomal subunit and formation of the secondary cell wall.
GO:0051168	nuclear export	HV2546599G00010	MLOC_36322	-3.14484	1.19927	0.626524	-0.277183	-0.453712	-0.079951	0.0471118	ribosomal export protein NMD3, Nonsense-mediated mRNA decay NMD3 family protein	AT2G03820	nonsense-mediated mRNA decay NMD3 family protein, Encodes a protein involved in the nuclear export of the 60S ribosomal subunit and formation of the secondary cell wall.
GO:0046271	phenylpropanoid catabolic process	HV160336G00010	MLOC_22174	-7.83372	1.00981	1.58136	0.914389	-1.95989	1.53844	0.187349	Laccase-12/13	AT5G60020	LAC17 appears to have laccase activity based on enzyme assays performed using lac17 mutants. Notably, these mutants appear to have a reduced deposition of G lignin units. LAC17 is expressed in interfascicular fibers and likely contributes to lignin biosynthesis, and hence, cell wall biosynthesis, there., laccase 17
GO:0046271	phenylpropanoid catabolic process	HV45263G00010	MLOC_61206	-4.40766	1.3358	2.01801	0.507996	-0.80421	1.97631	-0.238458	Laccase-12/13, Laccase, putative	AT5G60020	LAC17 appears to have laccase activity based on enzyme assays performed using lac17 mutants. Notably, these mutants appear to have a reduced deposition of G lignin units. LAC17 is expressed in interfascicular fibers and likely contributes to lignin biosynthesis, and hence, cell wall biosynthesis, there., laccase 17
GO:0046271	phenylpropanoid catabolic process	HV57132G00010	MLOC_69899	-16.7119	2.97991	2.70808	-0.786206	-1.0829	2.35038	-0.306004	Laccase-12/13, Laccase, putative	AT5G60020	LAC17 appears to have laccase activity based on enzyme assays performed using lac17 mutants. Notably, these mutants appear to have a reduced deposition of G lignin units. LAC17 is expressed in interfascicular fibers and likely contributes to lignin biosynthesis, and hence, cell wall biosynthesis, there., laccase 17
GO:0006479	protein methylation	HV158995G00010	MLOC_20462	-4.65996	2.17722	0.479592	-0.0385621	-0.0430951	0.628079	0.304855	lysine N-methyltransferase ATXR6, Histone-lysine N-methyltransferase	AT5G24330	Encodes a SET-domain protein, a H3K27 monomethyltransferases required for chromatin structure and gene silencing. Regulates heterochromatic DNA replication. Contains a PCNA-binding domain. ATXR6 accumulates preferentially during the late G1 or S phase, suggesting that it plays a role in cell-cycle regulation or progression., ARABIDOPSIS TRITHORAX-RELATED PROTEIN 6
GO:0006479	protein methylation	HV230422G00010	MLOC_32627	-3.15039	0.177605	0.180914	0.995355	-1.47793	-0.204923	0.883253	lysine-27, H4 lysine-20 and cytosine specific SUVH2, Histone-lysine N-methyltransferase, H3 lysine-9 specific 5	AT2G22740	SU(VAR)3-9 homolog 6, Encodes a SU(VAR)3-9 homolog, a methyltransferase involved in histone methylation. The protein was shown to bind to methylated cytosines of CG, CNG and CNN motifs but has a preference for the latter two. This is a member of a subfamily of SET proteins that shares a conserved SRA domain.
GO:0006479	protein methylation	HV1575745G00010	MLOC_17145	-4.62298	1.01596	0.989678	-0.00763226	-1.19287	0.602131	0.245455	lysine-27, H4 lysine-20 and cytosine specific SUVH2, Histone-lysine N-methyltransferase, H3 lysine-9 specific, putative	AT5G04940	SU(VAR)3-9 homolog 1, Encodes a SU(VAR)3-9 homolog, a SET domain protein. Known SET domain proteins are involved in epigenetic control of gene expression and act as histone methyltransferases. There are 10 SUVH genes in Arabidopsis and members of this subfamily of the SET proteins have an additional conserved SRA domain.
GO:0006479	protein methylation	HV48487G00010	MLOC_64195	-5.05933	1.35957	0.0738281	-1.14632	-0.979382	0.742706	0.667139	Polycomb group protein EMBRYONIC FLOWER 2	AT5G51230	VEFS-Box of polycomb protein, Polycomb group protein with zinc finger domain involved in negative regulation of reproductive development. Forms a complex with FIE, CLF, and MSI1. This complex modulates the expression of target genes including AG, PI and AP3.
GO:0006479	protein methylation	HV39167G00030	MLOC_54486	-3.33624	1.11436	0.00320061	-0.682588	-0.623862	0.973394	1.18289	Probable protein arginine N-methyltransferase 3, protein arginine methyltransferase 3 LENGTH=601	AT3G12270	protein arginine methyltransferase 3
GO:0040029	regulation of gene expression, epigenetic	HV49457G00010	MLOC_64881	-3.63906	0.764203	-0.00882649	1.35575	-1.09936	-0.479104	3.98484	3-hydroxy-3-methylglutaryl-coenzyme A reductase	AT1G76490	Encodes a 3-hydroxy-3-methylglutaryl coenzyme A reductase, which is involved in melavonate biosynthesis and performs the first committed step in isoprenoid biosynthesis. Expression is activated in dark in leaf tissue but not controlled by light in the root (confine, hydroxy methylglutaryl CoA reductase 1
GO:0040029	regulation of gene expression, epigenetic	HV42006G00010	MLOC_57704	-3.24817	1.02079	0.0936389	-0.940959	-0.678833	0.817032	0.928804	Flowering time control protein FPA	AT2G43410	RNA binding, FPA is a gene that regulates flowering time in Arabidopsis via a pathway that is independent of daylength (the autonomous pathway). Mutations in FPA result in extremely delayed flowering. Double mutants with FCA have reduced fertility and single/double mutants have defects in siRNA mediated chromatin silencing.
GO:0040029	regulation of gene expression, epigenetic	HV45976G00010	MLOC_61904	-3.90943	1.60624	0.189383	-1.21009	-0.360713	0.857943	0.166603	methyltransferase 1	AT5G49160	methyltransferase 1, Encodes a cytosine methyltransferase MET1. Required for silencing of FWA paternal allele in endosperm. Two lines with RNAi constructs directed against DMT1 have reduced agrobacterium-mediated tumor formation.
GO:0040029	regulation of gene expression, epigenetic	HV39633G00010	MLOC_55077	-3.01789	0.274633	0.0426753	0.243061	-1.31891	-0.0360424	0.262001	patch domain-containing protein 1 homolog, G patch domain-containing protein 1	AT5G23080	SWAP (Suppressor-of-White-APricot)/surp domain-containing protein, Interacts with TATA-box binding protein 2. Contains domains with strong similarity to G-patch and SWAP domains, characteristic of RNA binding and processing proteins. Colocalizes with the splicing regulator SRp34 to subnuclear particles. It is an important component of miRNA and siRNA biogenesis. Mutants display developmental defe…
GO:0040029	regulation of gene expression, epigenetic	HV48487G00010	MLOC_64195	-5.05933	1.35957	0.0738281	-1.14632	-0.979382	0.742706	0.667139	Polycomb group protein EMBRYONIC FLOWER 2	AT5G51230	VEFS-Box of polycomb protein, Polycomb group protein with zinc finger domain involved in negative regulation of reproductive development. Forms a complex with FIE, CLF, and MSI1. This complex modulates the expression of target genes including AG, PI and AP3.
GO:0010449	root meristem growth	HV2547099G00010	MLOC_36634	-3.42446	0.812899	0.273133	-0.303751	-0.962976	1.37865	1.11503	licensing factor MCM2	AT1G44900	minichromosome maintenance (MCM2/3/5) family protein, Encodes MCM2 (MINICHROMOSOME MAINTENANCE 2), a protein essential to embryo development. Overexpression results in altered root meristem function.
GO:0010449	root meristem growth	HV2549196G00010	MLOC_37834	-6.26942	0.596121	0.177042	0.0945156	-2.05221	-0.106871	0.790832	Vegetative incompatibility protein HET-E-1	AT4G07410	Transducin family protein / WD-40 repeat family protein, Encodes a WD-40 protein expressed both during embryo development and postembryonically in the SAM and RAM that functions in the auxin pathway, integrating auxin signaling in the organization and maintenance of the SAM and RAM.
GO:0048367	shoot system development	HV54776G00010	MLOC_68429	-3.32889	1.04012	0.596895	-0.589079	-0.694918	0.148445	0.307982	cassadiene C11-alpha-hydroxylase 2, Cytochrome P450	AT5G04660	cytochrome P450, family 77, subfamily A, polypeptide 4, encodes a protein with cytochrome P450 domain
GO:0048367	shoot system development	HV135460G00010	MLOC_4749	-3.78537	0.84297	0.244822	-0.734551	-1.07746	0.623483	0.479728	Cyclin-T1-4	AT4G19600	Cyclin family protein, Encodes a cyclin T partner CYCT1;4. Plays important roles in infection with Cauliflower mosaic virus (CaMV).
GO:0048367	shoot system development	HV6805G00010	MLOC_75496	-4.24924	2.23416	1.82912	0.283108	0.14696	0.830747	0.193584	finger protein CONSTANS-LIKE 3	AT5G15840	Encodes a protein showing similarities to zinc finger transcription factors, involved in regulation of flowering under long days. Acts upstream of FT and SOC1., B-box type zinc finger protein with CCT domain
GO:0048367	shoot system development	HV42006G00010	MLOC_57704	-3.24817	1.02079	0.0936389	-0.940959	-0.678833	0.817032	0.928804	Flowering time control protein FPA	AT2G43410	RNA binding, FPA is a gene that regulates flowering time in Arabidopsis via a pathway that is independent of daylength (the autonomous pathway). Mutations in FPA result in extremely delayed flowering. Double mutants with FCA have reduced fertility and single/double mutants have defects in siRNA mediated chromatin silencing.
GO:0048367	shoot system development	HV158995G00010	MLOC_20462	-4.65996	2.17722	0.479592	-0.0385621	-0.0430951	0.628079	0.304855	lysine N-methyltransferase ATXR6, Histone-lysine N-methyltransferase	AT5G24330	Encodes a SET-domain protein, a H3K27 monomethyltransferases required for chromatin structure and gene silencing. Regulates heterochromatic DNA replication. Contains a PCNA-binding domain. ATXR6 accumulates preferentially during the late G1 or S phase, suggesting that it plays a role in cell-cycle regulation or progression., ARABIDOPSIS TRITHORAX-RELATED PROTEIN 6
GO:0048367	shoot system development	HV45976G00010	MLOC_61904	-3.90943	1.60624	0.189383	-1.21009	-0.360713	0.857943	0.166603	methyltransferase 1	AT5G49160	methyltransferase 1, Encodes a cytosine methyltransferase MET1. Required for silencing of FWA paternal allele in endosperm. Two lines with RNAi constructs directed against DMT1 have reduced agrobacterium-mediated tumor formation.
GO:0048367	shoot system development	HV76756G00010	MLOC_77687	-6.2997	2.46558	0.332932	-0.768647	-0.189698	0.979969	0.649964	Phospholipid--sterol O-acyltransferase	AT1G04010	phospholipid sterol acyl transferase 1
GO:0048367	shoot system development	HV1567298G00010	MLOC_14121	-3.29907	0.263172	-1.07288	-0.16444	-1.45889	0.155676	0.650445	related protein 2 homolog B, Autophagy-related protein	AT3G19190	autophagy 2, Encodes autophagy-related 2 (ATG2).
GO:0048367	shoot system development	HV79373G00010	MLOC_78250	-3.76625	0.118725	0.140129	-0.00572697	-1.79441	-0.0569863	0.199398	Splicing factor 3B subunit 3, Pre-mRNA-splicing factor RSE1	AT3G55220	Encodes a spliceosomal protein that is required for proper reproduction. RNAi lines display low pollen viability,caused by a defect in the transition from microspore to bicellular stage during pollen development., Cleavage and polyadenylation specificity factor (CPSF) A subunit protein
GO:0048367	shoot system development	HV2549196G00010	MLOC_37834	-6.26942	0.596121	0.177042	0.0945156	-2.05221	-0.106871	0.790832	Vegetative incompatibility protein HET-E-1	AT4G07410	Transducin family protein / WD-40 repeat family protein, Encodes a WD-40 protein expressed both during embryo development and postembryonically in the SAM and RAM that functions in the auxin pathway, integrating auxin signaling in the organization and maintenance of the SAM and RAM.
GO:0030148	sphingolipid biosynthetic process	HV40501G00010	MLOC_56054	-3.01198	0.256775	-0.124998	-0.280139	-1.33394	-0.0819508	0.213071	base biosynthesis protein 1c, Serine palmitoyltransferase	AT4G36480	long-chain base1, Encodes the LCB1 subunit of serine palmitoyltransferase. Together with the LCB2 subunit, forms a functional serine palmitoyltransferase complex, which catalyzes the first reaction of sphingolipid biosynthesis. Knockout of LCB1 was embryo lethal. Partial suppression of LCB1 expression led to smaller plants due to reduced cell expansion.
GO:0030148	sphingolipid biosynthetic process	HV46465G00010	MLOC_62343	-3.108	1.05434	0.637381	-0.538248	-0.581652	0.426142	0.719437	Sphingolipid delta(4)-desaturase DES1, Sphingolipid delta-4 desaturase	AT4G04930	Encodes a sphingolipid delta4-desaturase, involved in sphingolipid biosynthesis. Specifically expressed in floral tissues. Knockout mutants were devoid of sphinga-4,8-dienine in floral tissues., fatty acid desaturase family protein
