# Supplementary material for: Mutation in HvCBP20 (Cap Binding Protein 20) Adapts Barley to Drought Stress at Phenotypic and Transcriptomic Levels
Source: Front Plant Sci. 2017 Jun 2;8:942. doi: 10.3389/fpls.2017.00942 (PMC5454077; doi:10.3389/fpls.2017.00942)
Supplement: Supplementary Material S8 — Gene Ontology categories (Biological Processes) over-represented in “Sebastian”- or hvcbp20.ab specific subsets of genes, up- or down-regulated (FC ≥ 3; P ≤ 0.05; FDR) during subsequent stages of the experiment in comparison to the control conditions (corrected P < 0.01) and lists of genes represented by analyzed Gene Ontologies. [file DataSheet8.XLS]

## Sheet: Supplemental Material S8
Supplemental Material S8
Gene Ontology categories (Biological Processes) over-represented in ‘Sebastian’- or hvcbp20.ab specific subsets of genes, up- or down-regulated during subsequent stages of the experiment in comparison with control conditions (corrected P<0.01) and lists of genes represented by analyzed Gene Ontologies.

## Sheet: hvcbp20_2-1_U_GO
The results of GO enrichment analysis of genes specifically UP regulated in hvcbp20.ab mutant at the onset of water stress (hvcbp20_2_1_U)
GO-term	Log2-Enrichment	p-value	Subset ratio	Description
GO:0044699	0.37	0.000095	41.7127071823204	single-organism process
GO:0050896	0.41	0.01	19.6132596685082	response to stimulus
GO:0044710	0.44	0.01	22.6519337016574	single-organism metabolic process
GO:0010026	2.75	0.01	1.1049723756906	trichome differentiation

## Sheet: hvcbp20_2-1_U_genes
GO-term	Description	Gene name	FC	[Sebastian, 1](normalized)	[Sebastian, 2](normalized)	[Sebastian, 3](normalized)	[cbp20, 1](normalized)	[cbp20, 2](normalized)	[cbp20, 3](normalized)	Plaza ID	Description	Arabidopsis orthologues	gene_description
GO:0050896	response to stimulus	MLOC_4026	4.82653	-1.2028	-0.511585	0.13125	-2.02704	0.243947	-1.19524	HV134591G00010	12-oxophytodienoate reductase	AT1G76690	12-oxophytodienoate reductase 2, Encodes one of the closely related 12-oxophytodienoic acid reductases, This enzyme is not expected to participate in jasmonic acid biosynthesis because during in vitro assays, it shows very little activity with the naturally occurring OPDA isomer, Shows activity towards 2,4,6-trinitrotoluene, Expressed predominately in root, Predicted to be a cytosolic protein,
GO:0050896	response to stimulus	MLOC_44536	5.68835	-0.48036	0.719845	6.86529	-2.09036	0.417648	8.53965	HV274906G00010	16,9 kDa class I heat shock protein 2, 16,9 kDa class I heat shock protein 1	AT5G59720	heat shock protein 18,2, encodes a low molecular weight heat shock protein that contains the heat shock element in the promoter region, Expression is induced in response to heat shock,
GO:0050896	response to stimulus	MLOC_75844	6.23789	-2.21106	-0.841311	4.74934	-3.1248	-0.48374	8.241	HV69124G00010	17,9 kDa class II heat shock protein	AT5G12020	17,6 kDa class II heat shock protein
GO:0050896	response to stimulus	MLOC_5973	5.94079	-3.90474	-2.59627	1.14461	-3.17678	-0.606123	0.555406	HV136941G00010	1-aminocyclopropane-1-carboxylate synthase, 1-aminocyclopropane-1-carboxylate synthase	AT4G11280	1-aminocyclopropane-1-carboxylic acid (acc) synthase 6, encodes a a member of the 1-aminocyclopropane-1-carboxylate (ACC) synthase (S-adenosyl-L-methionine methylthioadenosine-lyase, EC 4,4,1,14) gene family
GO:0050896	response to stimulus	MLOC_64670	4.17208	-0.947027	-0.414821	0.166449	-1.60283	0.457939	0.695465	HV49169G00010	59 kDa regulatory subunit B	AT1G13460	Protein phosphatase 2A regulatory B subunit family protein, Encodes protein phosphatase 2A (PP2A) B'theta subunit, Targeted to peroxisomes,
GO:0050896	response to stimulus	MLOC_67581	6.26873	-0.568156	0.996471	6.99749	-1.69419	0.953982	9.19077	HV53297G00010	70 kDa protein, Heat shock 70 kDa protein 1	AT2G32120	heat-shock protein 70T-2
GO:0050896	response to stimulus	MLOC_58685	3.40807	-0.569609	0.339168	0.298567	-1.45209	0.316861	0.770073	HV42886G00010	Actin, cytoplasmic	AT1G18450	actin-related protein 4, Encodes a gene similar to actin-related proteins in other organisms, Member of nuclear ARP family of genes, Component of chromatin remodeling complexes, involved in chromatin-mediated gene regulation, Phenotype of the arp4-1 mutant allele revealed partial sterility due to defects in anther development, Targeting the distinct, 3' UTR of AtARP4 transcripts with RNA interfer…
GO:0050896	response to stimulus	MLOC_81608	3.04917	-0.0917225	-1.08037	1.89927	-1.53555	0.072864	2.47892	HV97223G00010	Alpha-dioxygenase 2	AT3G01420	Peroxidase superfamily protein, Encodes an alpha-dioxygenase involved in protection against oxidative stress and cell death, Induced in response to Salicylic acid and oxidative stress, Independent of NPR1 in induction by salicylic acid,
GO:0050896	response to stimulus	MLOC_60716	4.8214	1.06377	1.74151	-0.280333	-1.17901	1.09044	0.348065	HV44695G00010	Arogenate dehydratase/prephenate dehydratase 6, chloroplastic, Prephenate dehydratase	AT1G08250	arogenate dehydratase 6, Encodes a plastid-localized arogenate dehydratase involved in phenylalanine biosynthesis, Although this enzyme has sequence similarity to prephenate dehydratases, it is 98 times more active with arogenate than prephenate in enzymatic assays,
GO:0050896	response to stimulus	MLOC_14804	3.62358	-0.565082	0.202033	2.69029	-1.08037	0.777048	5.49327	HV1569071G00010	ascorbate peroxidase S, chloroplastic/mitochondrial	AT4G35000	ascorbate peroxidase 3, Encodes a microsomal ascorbate peroxidase APX3, Ascorbate peroxidases are enzymes that scavenge hydrogen peroxide in plant cells, Eight types of APX have been described for Arabidopsis: three cytosolic (APX1, APX2, APX6), two chloroplastic types (stromal sAPX, thylakoid tAPX), and three microsomal (APX3, APX4, APX5) isoforms, The APX3 protein interacts with AKR2 (ankyrin-c…
GO:0050896	response to stimulus	MLOC_5871	4.57162	-0.0650245	0.255255	1.37993	-1.48276	0.709944	1.5139	HV136819G00010	Auxin response factor	AT5G20730	Transcriptional factor B3 family protein / auxin-responsive factor AUX/IAA-related, Encodes an auxin-regulated transcriptional activator, Activates expression of IAA1 and IAA9 in the presence of auxin, Mutants affect blue light and gravitropic and auxin mediated growth responses, Together with AUX19, it is involved in the response to ethylene, In the arf7 arf19 double mutant, several auxin-respon…
GO:0050896	response to stimulus	MLOC_15725	3.63737	0.235391	0.52471	0.0262574	-1.90186	-0.0389644	1.48677	HV1571415G00010	B3 domain-containing protein LFL1	AT3G26790	AP2/B3-like transcriptional factor family protein, Transcriptional factor with high similarity to the B3 region of the VP1/ABI3-like proteins, Full length FUS3 protein binds to the highly conserved RY motif [DNA motif CATGCA(TG)], present in many seed-specific promoters, and the B3 domains of this transcription factor is necessary for the specific interaction with the RY element, Transcriptional …
GO:0050896	response to stimulus	MLOC_19405	4.72127	-1.43351	-0.743205	-0.247506	-2.05965	0.179524	0.562699	HV158484G00010	BRASSINOSTEROID INSENSITIVE 1-associated receptor kinase 1, Receptor-like kinase	AT5G48380	Encodes a BAK1-interacting receptor-like kinase named BIR1, Negatively regulates multiple plant resistance signaling pathways, one of which is the SOBIR1(AT2G31880)-dependent pathway,, BAK1-interacting receptor-like kinase 1
GO:0050896	response to stimulus	MLOC_12688	4.68523	-0.14442	0.126871	0.0259917	-1.9753	0.252821	1.04769	HV1563881G00010	Calcium-independent phospholipase A2-gamma	AT1G61850	Encodes a non-specific lipase that hydrolyzes phospholipids as well as galactolipids, at both sn-1 and sn-2 positions, Involved in basal jasmonic acid biosynthesis by releasing the precursor fatty acid from membrane lipids, Mutant plants were impacted in resistance to fungus B, cinerea,, phospholipases;galactolipases
GO:0050896	response to stimulus	MLOC_62498	3.79469	-1.10767	0.43852	-0.22667	-1.31505	0.608931	-0.911719	HV46622G00010	CBL-interacting	AT1G01140	CBL-interacting protein kinase 9, Encodes a CBL-interacting protein kinase with similarity to SOS2
GO:0050896	response to stimulus	MLOC_63556	5.10849	-0.728315	0.625945	-0.26496	-1.60677	0.746129	-1.13409	HV47704G00010	CBL-interacting, CBL-interacting protein kinase 3	AT5G21326	Ca2+regulated serine-threonine protein kinase family protein
GO:0050896	response to stimulus	MLOC_54452	3.89637	0.0105448	0.770143	0.148575	-1.63624	0.325889	0.951749	HV39146G00010	cross-link repair 1A protein, DNA cross-link repair protein SNM1	AT2G45700	sterile alpha motif (SAM) domain-containing protein
GO:0050896	response to stimulus	MLOC_4749	3.25114	0.84297	0.244822	-0.734551	-1.07746	0.623483	0.479728	HV135460G00010	Cyclin-T1-4	AT4G19600	Cyclin family protein, Encodes a cyclin T partner CYCT1;4, Plays important roles in infection with Cauliflower mosaic virus (CaMV),
GO:0050896	response to stimulus	MLOC_13482	3.75526	-1.53361	0.0289916	0.522049	-2.44998	-0.541068	0.979572	HV1565795G00010	DEP domain-containing mTOR-interacting protein, Protein of unknown function, DUF547 LENGTH=529	AT4G08550	electron carriers;protein disulfide oxidoreductases
GO:0050896	response to stimulus	MLOC_53533	3.52932	-0.40005	0.22865	0.642723	-1.43322	0.386165	0.636474	HV38442G00020	DNA polymerase I, DNA polymerase	AT3G20540	Encodes an organellar DNA polymerase I that is also involved in double strand break repair,, polymerase gamma 1
GO:0050896	response to stimulus	MLOC_72453	4.04897	1.19353	1.19404	-0.0552899	-0.455722	1.56183	-0.188823	HV61685G00020	efflux family protein 4, chloroplastic	AT2G21340	MATE efflux family protein
GO:0050896	response to stimulus	MLOC_7704	4.41315	0.663015	0.715505	-0.718121	-0.217349	1.92446	0.66209	HV139900G00010	Fanconi anemia group I protein	AT5G49110	No description available,
GO:0050896	response to stimulus	MLOC_65382	3.1764	-2.86686	-1.64297	1.2368	-2.82721	-1.15982	3.05692	HV50102G00010	finger AN1 domain-containing stress-associated protein 17	AT3G28210	zinc finger (AN1-like) family protein, Encodes a putative zinc finger protein (PMZ),
GO:0050896	response to stimulus	MLOC_81761	3.99626	0.175905	0.63227	-0.80055	-0.606758	1.39189	1.46497	HV9808G00010	Hordoindoline-B1, Hordoindoline-B1, Puroindoline B	N/A	#N/A
GO:0050896	response to stimulus	MLOC_15459	3.09008	1.33578	0.168513	-0.90358	-1.09017	0.537474	0.488552	HV1570753G00010	Hypoxia-responsive family protein-like	AT3G05550	Hypoxia-responsive family protein
GO:0050896	response to stimulus	MLOC_62137	3.39167	-0.936697	0.544175	0.213256	-1.45007	0.31193	0.416721	HV46232G00010	inactive receptor-like kinase SSP, Protein kinase-like protein	AT5G46570	BR-signaling kinase 2, Encodes BR-signaling kinase 2 (BSK2), one of the three homologous BR-signaling kinases (BSK1, AT4G35230; BSK2, AT5G46570; BSK3, AT4G00710), Mediates signal transduction from receptor kinase BRI1 by functioning as the substrate of BRI1, Plasma membrane localized,
GO:0050896	response to stimulus	MLOC_71281	3.43238	-0.196518	0.486383	-0.867	-0.673611	1.1056	0.704676	HV5949G00010	Kinesin-like protein	AT1G21730	P-loop containing nucleoside triphosphate hydrolases superfamily protein
GO:0050896	response to stimulus	MLOC_61206	6.87102	1.3358	2.01801	0.507996	-0.80421	1.97631	-0.238458	HV45263G00010	Laccase-12/13, Laccase, putative	AT5G60020	LAC17 appears to have laccase activity based on enzyme assays performed using lac17 mutants, Notably, these mutants appear to have a reduced deposition of G lignin units, LAC17 is expressed in interfascicular fibers and likely contributes to lignin biosynthesis, and hence, cell wall biosynthesis, there,, laccase 17
GO:0050896	response to stimulus	MLOC_14814	3.79323	1.24821	-0.116425	-0.942444	-0.869225	1.0542	1.3384	HV1569099G00010	Lignin-forming anionic peroxidase, Peroxidase 6	AT5G05340	Peroxidase superfamily protein
GO:0050896	response to stimulus	MLOC_25875	3.9794	0.319944	0.694153	1.56261	-0.633489	1.35906	-0.0856957	HV171897G00010	Lignin-forming anionic peroxidase, Peroxidase 66	AT5G17820	Peroxidase superfamily protein
GO:0050896	response to stimulus	MLOC_55157	6.87234	-0.272369	1.14402	-0.230988	-1.30195	1.47885	-0.0165253	HV39707G00010	Lignin-forming anionic peroxidase, Peroxidase superfamily protein LENGTH=329	AT2G24800	Peroxidase superfamily protein
GO:0050896	response to stimulus	MLOC_63814	5.88858	-0.221663	0.179296	0.907133	-1.3692	1.18872	1.99103	HV47990G00010	LUTEIN DEFICIENT 5, chloroplastic, Cytochrome P450	AT2G27690	cytochrome P450, family 94, subfamily C, polypeptide 1, Encodes a CYP94C1, Has highest omega-hydroxylase activity with 9,10-epoxystearic acid, while also metabolized lauric acid (C12:0) and C18 unsaturated fatty acids, Gene expression is induced in response to wounding and jasmonic acid treatment,
GO:0050896	response to stimulus	MLOC_79489	3.07374	-1.69535	-0.331164	0.734698	-1.29442	0.325578	0.167418	HV85282G00010	NB-ARC domain containing protein	N/A	#N/A
GO:0050896	response to stimulus	MLOC_32625	3.75465	0.478289	0.207159	0.795612	-1.31778	0.590897	1.75977	HV230406G00010	No description available,	N/A	#N/A
GO:0050896	response to stimulus	MLOC_59941	3.50312	-0.485187	-0.231064	0.678615	-1.89235	-0.0837103	0.693442	HV44053G00010	Oligomycin resistance ATP-dependent permease YOR1	AT3G13080	multidrug resistance-associated protein 3, encodes an ATP-dependent MRP-like ABC transporter able to transport glutathione-conjugates as well as chlorophyll catabolites, The expression of this gene is upregulated by herbicide safeners such as benoxacor and fenclorim,
GO:0050896	response to stimulus	MLOC_5957	4.09365	-0.86511	0.156477	0.858152	-1.93424	0.0991425	0.803032	HV136914G00010	Oligomycin resistance ATP-dependent permease YOR1, Multidrug resistance protein ABC transporter family	AT2G47800	multidrug resistance-associated protein 4, Encodes a plasma membrane localized ATPase transporter involved in multidrug transport, The expression of this gene is upregulated by herbicide safeners such as benoxacor, fluxofenim and fenclorim,
GO:0050896	response to stimulus	MLOC_10709	3.67154	-1.18898	-0.0301223	1.94914	-1.33315	0.543232	0.580284	HV1559636G00010	Osmosensing histidine protein kinase SLN1	AT2G01830	CHASE domain containing histidine kinase protein, Histidine kinase: cytokinin-binding receptor that transduces cytokinin signals across the plasma membrane
GO:0050896	response to stimulus	MLOC_80183	4.62804	0.596296	-0.188519	-1.10429	-0.696351	1.51405	0.69838	HV89152G00010	Peroxidase 66, Peroxidase 66	AT4G11290	Peroxidase superfamily protein
GO:0050896	response to stimulus	MLOC_5179	4.53579	0.465225	0.926764	-0.859911	-1.4184	0.762957	1.51031	HV135971G00010	Peroxygenase 1, Caleosin 1	AT5G55240	Catalyze hydroperoxide-dependent mono-oxygenation reactions, Require calcium for peroxygenase activity, Probably deeply buried in lipid droplets or microsomes,, ARABIDOPSIS THALIANA PEROXYGENASE 2
GO:0050896	response to stimulus	MLOC_56330	3.55459	-0.486502	-0.270386	0.848307	-1.78993	0.039758	0.714371	HV40734G00010	Polyadenylate-binding protein, cytoplasmic and nuclear	AT1G49760	poly(A) binding protein 8, polyadenylate-binding protein, putative / PABP, putative, similar to poly(A)-binding protein GB:AAF66825 GI:7673359 from (Nicotiana tabacum), Highly and ubiquitously expressed, Member of the class II PABP family,
GO:0050896	response to stimulus	MLOC_64195	3.29913	1.35957	0.0738281	-1.14632	-0.979382	0.742706	0.667139	HV48487G00010	Polycomb group protein EMBRYONIC FLOWER 2	AT5G51230	VEFS-Box of polycomb protein, Polycomb group protein with zinc finger domain involved in negative regulation of reproductive development, Forms a complex with FIE, CLF, and MSI1, This complex modulates the expression of target genes including AG, PI and AP3,
GO:0050896	response to stimulus	MLOC_57182	4.92486	-0.343024	0.35136	0.214779	-2.36231	-0.0622261	0.908845	HV41491G00010	pore complex protein Nup98-Nup96, Nuclear pore complex protein nup98	AT1G80680	SUPPRESSOR OF AUXIN RESISTANCE 3, Mutant has early-flowering phenotype, encodes a putative nucleoporin, Required for the activation of downstream defense pathways by the snc1 mutation, Involved in basal resistance against bacterial pathogens,
GO:0050896	response to stimulus	MLOC_43893	9.73323	-1.55345	-0.254599	1.18459	-2.92665	0.356272	1.75119	HV273294G00010	Probable 9-cis-epoxycarotenoid dioxygenase NCED5, chloroplastic	AT1G78390	nine-cis-epoxycarotenoid dioxygenase 9, Encodes 9-cis-epoxycarotenoid dioxygenase, a key enzyme in the biosynthesis of abscisic acid, The expression of this gene increases during the first 6h of imbibition,
GO:0050896	response to stimulus	MLOC_53294	3.02522	0.0222234	0.0678833	-0.15739	-1.32884	0.268199	0.600522	HV38213G00010	Probable ADP-ribosylation factor GTPase-activating protein AGD14	AT4G13350	NSP (nuclear shuttle protein)-interacting GTPase, Encodes a GTPase that interacts with nuclear shuttle proteins (NSPs) from a number of different plant viruses, The gene is widely expressed and NIG transcript levels do not rise in response to viral infection, This cytoplasmic protein does not directly interact with a viral movement protein (MP), but, it does promote the movement of NSP from the n…
GO:0050896	response to stimulus	MLOC_5324	9.58886	0.109431	1.46202	-0.0799372	-1.22474	2.03662	0.470582	HV136140G00010	Probable chalcone--flavonone isomerase 3, Chalcone--flavonone isomerase	AT5G05270	Chalcone-flavanone isomerase family protein
GO:0050896	response to stimulus	MLOC_50898	3.21458	0.495048	1.14896	-0.169323	-0.978009	0.706621	0.378912	HV367370G00010	Probable elongation factor 1-gamma 2	AT1G57720	Translation elongation factor EF1B, gamma chain
GO:0050896	response to stimulus	MLOC_76802	5.27821	-2.06959	-0.739505	0.222103	-2.37171	0.0283435	0.987657	HV72985G00010	Probable nucleoredoxin 1-1, Nucleoredoxin, putative	AT1G60420	DC1 domain-containing protein, Reduce transmission through pollen,
GO:0050896	response to stimulus	MLOC_4523	3.15141	-0.517985	1.0587	1.29589	-1.27281	0.383193	0.603875	HV135217G00010	Probable Werner syndrome ATP-dependent helicase homolog 1	AT1G10930	DNA helicase involved in the maintenance of genome stability by modulation of the DNA damage response and suppression of homologous recombination,, DNA helicase (RECQl4A)
GO:0050896	response to stimulus	MLOC_36465	5.07038	-0.672939	0.365937	3.30445	-1.95417	0.38792	5.44003	HV2546851G00010	protein ClpB	AT2G25140	casein lytic proteinase B4, Encodes ClpB4, which belongs to the Casein lytic proteinase/heat shock protein 100 (Clp/Hsp100) family, Targeted to the mitochondrion, also referred to as ClpB-m, Transcripts of ClpB4 accumulate dramatically at high temperatures, suggesting that it may be involved in response to heat stress,
GO:0050896	response to stimulus	MLOC_50972	3.70744	-0.2187	0.515954	1.39408	-1.46662	0.423801	2.88917	HV36802G00020	protein DnaK	AT4G37910	mitochondrial heat shock protein 70-1
GO:0050896	response to stimulus	MLOC_78867	3.60926	0.0211575	0.566966	0.44748	-1.58807	0.263636	1.58789	HV82267G00010	protein DnaK	AT3G12580	heat shock protein 70
GO:0050896	response to stimulus	MLOC_61028	3.1808	-2.67551	-1.36484	0.502702	-2.15574	-0.486347	0.190012	HV45019G00010	protein ligase RGLG1	AT5G14420	Encodes RGLG2 (RING domain ligase 2), a RING domain ubiquitin E3 ligase that negatively regulates the drought stress response by mediating ERF53 transcriptional activity,, RING domain ligase2
GO:0050896	response to stimulus	MLOC_38120	5.85752	0.514079	0.751157	0.184328	-1.51951	1.03078	1.08988	HV2549739G00010	protein MutS	AT4G25540	homolog of DNA mismatch repair protein MSH3, encodes a DNA mismatch repair homolog of human MutS gene, MSH6, There are four MutS genes in Arabidopsis, MSH2, MSH3, MSH6, and MSH7, which all act as heterodimers and bind to 51-mer duplexes, MSH2*MSH3 heterodimers bound 'insertion-deletion' DNA with three nucleotides (+AAG) or one nucleotide (+T) looped out much better than they bound DNA with a base…
GO:0050896	response to stimulus	MLOC_44010	3.16279	-0.253653	0.178769	0.0393395	-1.47909	0.182109	0.843792	HV273830G00010	Putative adagio-like protein 2, Kelch repeat-containing F-box family protein LENGTH=478	AT5G57360	Galactose oxidase/kelch repeat superfamily protein, Encodes clock-associated PAS protein ZTL; Also known as FKF1-like protein 2 or ADAGIO1(ADO1), A protein containing a PAS domain ZTL contributes to the plant fitness (carbon fixation, biomass) by influencing the circadian clock period, ZTL is the F-box component of an SCF complex implicated in the degradation of TOC1,
GO:0050896	response to stimulus	MLOC_22072	7.96927	0.218855	0.556968	0.271976	-2.29671	0.697734	0.488688	HV160213G00010	Putative disease resistance protein RGA4, NBS-LRR disease resistance protein-like protein	AT3G14470	NB-ARC domain-containing disease resistance protein
GO:0050896	response to stimulus	MLOC_4798	3.49217	-0.572537	-0.397261	-0.552695	-1.42611	0.378016	0.180482	HV135514G00010	Receptor like protein kinase	AT1G12220	Resistance gene, mediates resistance against the bacterial pathogen Pseudomonas syringae, Contains a putative nucleotide binding site composed of kinase-1a (or P-loop), kinase-2a, and putative kinase-3a domains, 13 imperfect leucine-rich repeats, a potential leucine zipper, and two uncharacterized motifs that are well conserved in products of previously isolated R genes, Confers resistance to Pse…
GO:0050896	response to stimulus	MLOC_3293	6.05614	0.31239	1.31782	-1.54073	-0.92009	1.67831	0.840389	HV129518G00020	RPM1-interacting protein 4 (RIN4) family protein	AT2G17660	RPM1-interacting protein 4 (RIN4) family protein
GO:0050896	response to stimulus	MLOC_58258	3.21014	-0.1395	-0.484935	0.225068	-1.45333	0.229312	0.119695	HV42490G00010	RPP13-like protein 3	AT3G46530	NB-ARC domain-containing disease resistance protein, Confers resistance to the biotrophic oomycete, Peronospora parasitica, Encodes an NBS-LRR type R protein with a putative amino-terminal leucine zipper, Fungal protein ATR13 induces RPP13 gene expression and disease resistance,
GO:0050896	response to stimulus	MLOC_14392	3.98902	-1.07548	0.188029	0.554145	-1.44116	0.554873	0.675029	HV1567957G00010	RPP8-like protein 3	AT1G58390	Disease resistance protein (CC-NBS-LRR class) family
GO:0050896	response to stimulus	MLOC_66302	6.6257	-0.104874	0.71834	-0.529528	0.532692	3.26076	0.395889	HV51362G00010	SPS1-related proline-alanine-rich protein kinase	AT2G32510	mitogen-activated protein kinase kinase kinase 17, member of MEKK subfamily
GO:0050896	response to stimulus	MLOC_5540	3.40246	-0.718719	-0.144443	2.46959	-0.846822	0.919758	3.37257	HV136373G00010	Stem-specific protein TSJT1, Aluminum-induced protein	AT3G22850	Aluminium induced protein with YGL and LRDR motifs
GO:0050896	response to stimulus	MLOC_498	3.06506	-0.738914	-0.277987	2.12306	-1.95623	-0.340312	3.63713	HV103489G00010	stress transcription factor A-2c	AT2G26150	heat shock transcription factor A2, member of Heat Stress Transcription Factor (Hsf) family, Involved in response to misfolded protein accumulation in the cytosol, Regulated by alternative splicing and non-sense-mediated decay,
GO:0050896	response to stimulus	MLOC_6206	3.67145	0.197426	0.230309	-0.884415	-1.30738	0.568965	3.51497	HV137211G00010	stress transcription factor A-2d	AT4G17750	heat shock factor 1, native protein is a trimer, interacts with HSP70, also with TBP, DNA interaction is modulated by phosphorylation and is heat-shock inducible
GO:0050896	response to stimulus	MLOC_56130	3.69381	-0.404231	0.0898576	0.398016	-1.52185	0.36326	1.03826	HV40575G00010	T-complex protein 1 subunit	AT3G11830	TCP-1/cpn60 chaperonin family protein
GO:0050896	response to stimulus	MLOC_67834	3.75974	-0.147431	0.782277	-0.51833	-1.1324	0.778232	0.429702	HV53730G00010	Transcription factor bHLH130, basic helix-loop-helix (bHLH) DNA-binding superfamily protein LENGTH=359	AT2G42280	basic helix-loop-helix (bHLH) DNA-binding superfamily protein
GO:0050896	response to stimulus	MLOC_28133	3.58186	0.199434	0.428932	0.0160073	-1.37891	0.461798	0.637358	HV189416G00010	Transcription-repair-coupling factor	AT3G02060	DEAD/DEAH box helicase, putative
GO:0050896	response to stimulus	MLOC_13554	5.29212	-0.181995	-0.48848	0.972613	-1.43139	0.972452	0.190186	HV1565907G00010	Translational activator GCN1, Translational activator GCN1, putative	AT1G64790	ILITYHIA, ILITYHIA (ILA) is a HEAT repeat protein involved in plant immunity, The gene is also involved in systemic acquired resistance induced by P, syringae expressing avrRps4, Loss-of-function mutants of ILA caused pleiotropic defects in the mutant plants, The mutant plants are smaller in size and the leaves are serrated and yellow to light green in color, Required for bacterium-triggered stom…
GO:0050896	response to stimulus	MLOC_19005	3.10246	-0.959324	0.126243	-1.51571	-1.17085	0.462563	-0.664601	HV1583019G00010	Unknown protein	AT3G48180	No description available,
GO:0050896	response to stimulus	MLOC_14294	3.29787	-1.1675	-1.03959	0.0363086	-0.473109	1.24843	0.246983	HV1567720G00010	unknown protein; BEST Arabidopsis thaliana protein match is: unknown protein , LENGTH=156	AT2G01300	No description available,
GO:0050896	response to stimulus	MLOC_1773	3.47615	0.876347	0.0796655	-0.471205	-0.519905	1.27759	0.846753	HV115859G00020	Vegetative incompatibility protein HET-E-1	AT2G19430	DWD (DDB1-binding WD40 protein) hypersensitive to ABA 1, This gene is predicted to encode a protein with a DWD motif, It can bind to DDB1a in Y2H assays, and DDB1b in co-IP assays, and may be involved in the formation of a CUL4-based E3 ubiquitin ligase, Encodes a component of the putative Arabidopsis THO/TREX complex: THO1 or HPR1 (At5g09860), THO2 (At1g24706), THO3 or TEX1 (At5g56130), THO5 (At…
GO:0050896	response to stimulus	MLOC_68496	3.18414	0.131205	0.323326	0.590736	-1.02666	0.64424	0.887663	HV54876G00010	YTH domain family protein	AT1G55500	evolutionarily conserved C-terminal region 4
GO:0050896	response to stimulus	MLOC_44536	5.68835	-0.48036	0.719845	6.86529	-2.09036	0.417648	8.53965	HV274906G00010	16,9 kDa class I heat shock protein 2, 16,9 kDa class I heat shock protein 1	AT5G59720	heat shock protein 18,2, encodes a low molecular weight heat shock protein that contains the heat shock element in the promoter region, Expression is induced in response to heat shock,
GO:0050896	response to stimulus	MLOC_75844	6.23789	-2.21106	-0.841311	4.74934	-3.1248	-0.48374	8.241	HV69124G00010	17,9 kDa class II heat shock protein	AT5G12020	17,6 kDa class II heat shock protein
GO:0050896	response to stimulus	MLOC_67581	6.26873	-0.568156	0.996471	6.99749	-1.69419	0.953982	9.19077	HV53297G00010	70 kDa protein, Heat shock 70 kDa protein 1	AT2G32120	heat-shock protein 70T-2
GO:0050896	response to stimulus	MLOC_36465	5.07038	-0.672939	0.365937	3.30445	-1.95417	0.38792	5.44003	HV2546851G00010	protein ClpB	AT2G25140	casein lytic proteinase B4, Encodes ClpB4, which belongs to the Casein lytic proteinase/heat shock protein 100 (Clp/Hsp100) family, Targeted to the mitochondrion, also referred to as ClpB-m, Transcripts of ClpB4 accumulate dramatically at high temperatures, suggesting that it may be involved in response to heat stress,
GO:0050896	response to stimulus	MLOC_50972	3.70744	-0.2187	0.515954	1.39408	-1.46662	0.423801	2.88917	HV36802G00020	protein DnaK	AT4G37910	mitochondrial heat shock protein 70-1
GO:0050896	response to stimulus	MLOC_78867	3.60926	0.0211575	0.566966	0.44748	-1.58807	0.263636	1.58789	HV82267G00010	protein DnaK	AT3G12580	heat shock protein 70
GO:0050896	response to stimulus	MLOC_498	3.06506	-0.738914	-0.277987	2.12306	-1.95623	-0.340312	3.63713	HV103489G00010	stress transcription factor A-2c	AT2G26150	heat shock transcription factor A2, member of Heat Stress Transcription Factor (Hsf) family, Involved in response to misfolded protein accumulation in the cytosol, Regulated by alternative splicing and non-sense-mediated decay,
GO:0050896	response to stimulus	MLOC_6206	3.67145	0.197426	0.230309	-0.884415	-1.30738	0.568965	3.51497	HV137211G00010	stress transcription factor A-2d	AT4G17750	heat shock factor 1, native protein is a trimer, interacts with HSP70, also with TBP, DNA interaction is modulated by phosphorylation and is heat-shock inducible
GO:0050896	response to stimulus	MLOC_13554	5.29212	-0.181995	-0.48848	0.972613	-1.43139	0.972452	0.190186	HV1565907G00010	Translational activator GCN1, Translational activator GCN1, putative	AT1G64790	ILITYHIA, ILITYHIA (ILA) is a HEAT repeat protein involved in plant immunity, The gene is also involved in systemic acquired resistance induced by P, syringae expressing avrRps4, Loss-of-function mutants of ILA caused pleiotropic defects in the mutant plants, The mutant plants are smaller in size and the leaves are serrated and yellow to light green in color, Required for bacterium-triggered stom…
GO:0044699	single-organism process	MLOC_22174	11.3006	1.00981	1.58136	0.914389	-1.95989	1.53844	0.187349	HV160336G00010	Laccase-12/13	AT5G60020	LAC17 appears to have laccase activity based on enzyme assays performed using lac17 mutants, Notably, these mutants appear to have a reduced deposition of G lignin units, LAC17 is expressed in interfascicular fibers and likely contributes to lignin biosynthesis, and hence, cell wall biosynthesis, there,, laccase 17
GO:0044699	single-organism process	MLOC_69899	10.8024	2.97991	2.70808	-0.786206	-1.0829	2.35038	-0.306004	HV57132G00010	Laccase-12/13, Laccase, putative	AT5G60020	LAC17 appears to have laccase activity based on enzyme assays performed using lac17 mutants, Notably, these mutants appear to have a reduced deposition of G lignin units, LAC17 is expressed in interfascicular fibers and likely contributes to lignin biosynthesis, and hence, cell wall biosynthesis, there,, laccase 17
GO:0044699	single-organism process	MLOC_17298	10.1413	-0.755972	0.306978	1.54982	-3.03629	0.305885	1.84027	HV1576241G00010	Phospholipase A1-II, Lipase	AT1G06800	alpha/beta-Hydrolases superfamily protein, Encodes a lipase that hydrolyzes phosphatidylcholine, glycolipids as well as triacylglycerols,
GO:0044699	single-organism process	MLOC_43893	9.73323	-1.55345	-0.254599	1.18459	-2.92665	0.356272	1.75119	HV273294G00010	Probable 9-cis-epoxycarotenoid dioxygenase NCED5, chloroplastic	AT1G78390	nine-cis-epoxycarotenoid dioxygenase 9, Encodes 9-cis-epoxycarotenoid dioxygenase, a key enzyme in the biosynthesis of abscisic acid, The expression of this gene increases during the first 6h of imbibition,
GO:0044699	single-organism process	MLOC_38162	9.16569	0.544749	1.70789	0.469027	-1.05196	2.14428	-0.376768	HV2549832G00010	Exocyst complex component EXO70B1, exocyst subunit exo70 family protein C2 LENGTH=695	AT5G13990	A member of EXO70 gene family, putative exocyst subunits, conserved in land plants, Arabidopsis thaliana contains 23 putative EXO70 genes, which can be classified into eight clusters on the phylogenetic tree,, exocyst subunit exo70 family protein C2
GO:0044699	single-organism process	MLOC_38462	7.82286	-1.12812	0.0729005	-0.075662	-2.51145	0.456245	0.174671	HV2550522G00010	Gibberellin 2-beta-dioxygenase	AT1G78440	Arabidopsis thaliana gibberellin 2-oxidase 1, Encodes a gibberellin 2-oxidase that acts on C19 gibberellins,
GO:0044699	single-organism process	MLOC_48245	7.75679	-2.41701	-0.896852	1.10495	-2.67682	0.278644	0.731757	HV320046G00010	Cinnamyl alcohol dehydrogenase	AT4G39330	cinnamyl alcohol dehydrogenase 9
GO:0044699	single-organism process	MLOC_75580	7.54042	-5.04251	-3.99822	2.13769	-3.83823	-0.923586	1.1629	HV68256G00010	Glycerol-3-phosphate acyltransferase	AT3G11430	glycerol-3-phosphate acyltransferase 5, sn-glycerol-3-phosphate 2-O-acyltransferas, involved in the biosynthesis of suberin polyester,
GO:0044699	single-organism process	MLOC_59596	7.41006	-1.42297	-0.807275	-0.354041	-2.32507	0.564416	0.105663	HV43747G00010	Flavonol synthase/flavanone 3-hydroxylase	AT5G24530	Encodes a putative 2OG-Fe(II) oxygenase that is defense-associated but required for susceptibility to downy mildew,, 2-oxoglutarate (2OG) and Fe(II)-dependent oxygenase superfamily protein
GO:0044699	single-organism process	MLOC_64771	7.35166	-0.48011	0.699289	1.52301	-2.32221	0.555861	1.49649	HV49301G00010	Oligopeptide transporter, Oligopeptide transporter 9	AT4G10770	oligopeptide transporter, oligopeptide transporter 7
GO:0044699	single-organism process	MLOC_55157	6.87234	-0.272369	1.14402	1.52301	-1.30195	1.47885	-0.0165253	HV39707G00010	Lignin-forming anionic peroxidase, Peroxidase superfamily protein LENGTH=329	AT2G24800	Peroxidase superfamily protein
GO:0044699	single-organism process	MLOC_61206	6.87102	1.3358	2.01801	0.507996	-0.80421	1.97631	-0.238458	HV45263G00010	Laccase-12/13, Laccase, putative	AT5G60020	LAC17 appears to have laccase activity based on enzyme assays performed using lac17 mutants, Notably, these mutants appear to have a reduced deposition of G lignin units, LAC17 is expressed in interfascicular fibers and likely contributes to lignin biosynthesis, and hence, cell wall biosynthesis, there,, laccase 17
GO:0044699	single-organism process	MLOC_66302	6.6257	-0.104874	0.71834	-0.529528	0.532692	3.26076	0.395889	HV51362G00010	SPS1-related proline-alanine-rich protein kinase	AT2G32510	mitogen-activated protein kinase kinase kinase 17, member of MEKK subfamily
GO:0044699	single-organism process	MLOC_12768	6.01411	0.09394	0.921002	0.825114	-1.75389	0.834462	1.09976	HV1564058G00010	Amorpha-4,11-diene 12-monooxygenase, Cytochrome P450	AT5G07990	Required for flavonoid 3' hydroxylase activity, Enzyme abundance relative to CHS determines Quercetin/Kaempferol metabolite ratio,, Cytochrome P450 superfamily protein
GO:0044699	single-organism process	MLOC_5973	5.94079	-3.90474	-2.59627	1.14461	-3.17678	-0.606123	0.555406	HV136941G00010	1-aminocyclopropane-1-carboxylate synthase, 1-aminocyclopropane-1-carboxylate synthase	AT4G11280	1-aminocyclopropane-1-carboxylic acid (acc) synthase 6, encodes a a member of the 1-aminocyclopropane-1-carboxylate (ACC) synthase (S-adenosyl-L-methionine methylthioadenosine-lyase, EC 4,4,1,14) gene family
GO:0044699	single-organism process	MLOC_63814	5.88858	-0.221663	0.179296	0.907133	-1.3692	1.18872	1.99103	HV47990G00010	LUTEIN DEFICIENT 5, chloroplastic, Cytochrome P450	AT2G27690	cytochrome P450, family 94, subfamily C, polypeptide 1, Encodes a CYP94C1, Has highest omega-hydroxylase activity with 9,10-epoxystearic acid, while also metabolized lauric acid (C12:0) and C18 unsaturated fatty acids, Gene expression is induced in response to wounding and jasmonic acid treatment,
GO:0044699	single-organism process	MLOC_66987	5.86182	-0.682553	-0.208134	0.362444	-1.60308	0.948266	1.49651	HV52406G00010	Linoleate 13S-lipoxygenase 2-1, chloroplastic	AT3G45140	lipoxygenase 2, Chloroplast lipoxygenase required for wound-induced jasmonic acid accumulation in Arabidopsis,Mutants are resistant to Staphylococcus aureus and accumulate salicylic acid upon infection,
GO:0044699	single-organism process	MLOC_38120	5.85752	0.514079	0.751157	0.184328	-1.51951	1.03078	1.08988	HV2549739G00010	protein MutS	AT4G25540	homolog of DNA mismatch repair protein MSH3, encodes a DNA mismatch repair homolog of human MutS gene, MSH6, There are four MutS genes in Arabidopsis, MSH2, MSH3, MSH6, and MSH7, which all act as heterodimers and bind to 51-mer duplexes, MSH2*MSH3 heterodimers bound 'insertion-deletion' DNA with three nucleotides (+AAG) or one nucleotide (+T) looped out much better than they bound DNA with a base…
GO:0044699	single-organism process	MLOC_78143	5.75516	-1.32963	-0.318342	-0.905681	-1.68074	0.84412	-0.392729	HV78836G00010	CTP synthase	AT1G30820	CTP synthase family protein
GO:0044699	single-organism process	MLOC_67697	5.66813	-1.10109	-0.295128	0.741165	-2.40553	0.0973429	1.60125	HV53487G00010	Topless-related protein 4, WD-repeat protein, putative	AT3G16830	TOPLESS-related 2
GO:0044699	single-organism process	MLOC_37032	5.54107	0.403963	0.579845	0.50296	-1.25257	1.2176	-0.067383	HV2547669G00010	lectin S-receptor-like serine/threonine-protein kinase	AT4G21390	S-locus lectin protein kinase family protein
GO:0044699	single-organism process	MLOC_370	5.53376	-0.9399	0.135346	1.19933	-2.12674	0.341521	2.29876	HV102587G00010	Cytochrome c oxidase subunit 1, Cytochrome c oxidase subunit 1	ATMG01360	cytochrome oxidase, cytochrome c oxidase subunit 1
GO:0044699	single-organism process	MLOC_65478	5.4594	-1.56206	-0.391378	0.851639	-2.93064	-0.481897	1.91154	HV50245G00010	Adenine nucleotide transporter BT1, chloroplastic/amyloplastic/mitochondrial, Mitochondrial carrier protein	AT5G15640	Mitochondrial substrate carrier family protein
GO:0044699	single-organism process	MLOC_21039	5.3409	-0.366815	0.505992	0.631064	-1.67669	0.740395	1.64356	HV1592898G00010	Mono- and diacylglycerol lipase	AT3G07400	lipase class 3 family protein
GO:0044699	single-organism process	MLOC_13554	5.29212	-0.181995	-0.48848	0.972613	-1.43139	0.972452	0.190186	HV1565907G00010	Translational activator GCN1, Translational activator GCN1, putative	AT1G64790	ILITYHIA, ILITYHIA (ILA) is a HEAT repeat protein involved in plant immunity, The gene is also involved in systemic acquired resistance induced by P, syringae expressing avrRps4, Loss-of-function mutants of ILA caused pleiotropic defects in the mutant plants, The mutant plants are smaller in size and the leaves are serrated and yellow to light green in color, Required for bacterium-triggered stom…
GO:0044699	single-organism process	MLOC_76802	5.27821	-2.06959	-0.739505	0.222103	-2.37171	0.0283435	0.987657	HV72985G00010	Probable nucleoredoxin 1-1, Nucleoredoxin, putative	AT1G60420	DC1 domain-containing protein, Reduce transmission through pollen,
GO:0044699	single-organism process	MLOC_63556	5.10849	-0.728315	0.625945	-0.26496	-1.60677	0.746129	-1.13409	HV47704G00010	CBL-interacting, CBL-interacting protein kinase 3	AT5G21326	Ca2+regulated serine-threonine protein kinase family protein
GO:0044699	single-organism process	MLOC_36465	5.07038	-0.672939	0.365937	3.30445	-1.95417	0.38792	5.44003	HV2546851G00010	protein ClpB	AT2G25140	casein lytic proteinase B4, Encodes ClpB4, which belongs to the Casein lytic proteinase/heat shock protein 100 (Clp/Hsp100) family, Targeted to the mitochondrion, also referred to as ClpB-m, Transcripts of ClpB4 accumulate dramatically at high temperatures, suggesting that it may be involved in response to heat stress,
GO:0044699	single-organism process	MLOC_36634	5.06875	0.812899	0.273133	-0.303751	-0.962976	1.37865	1.11503	HV2547099G00010	licensing factor MCM2	AT1G44900	minichromosome maintenance (MCM2/3/5) family protein, Encodes MCM2 (MINICHROMOSOME MAINTENANCE 2), a protein essential to embryo development, Overexpression results in altered root meristem function,
GO:0044699	single-organism process	MLOC_34336	5.01361	0.612954	0.340848	-0.794983	-0.291872	2.03398	0.660848	HV243592G00010	Uncharacterized sugar kinase AF_0356	AT1G17160	pfkB-like carbohydrate kinase family protein
GO:0044699	single-organism process	MLOC_53163	4.932	0.193202	1.74595	-1.4097	-0.29211	2.01006	-0.548177	HV38104G00010	Profilin-1, Profilin	AT5G56600	Encodes profilin3, a low-molecular weight, actin monomer-binding protein that regulates the organization of actin cytoskeleton, Originally known as profilin5, and later named profilin3, Expressed in vegetative organs,, profilin 3
GO:0044699	single-organism process	MLOC_57182	4.92486	-0.343024	0.35136	0.214779	-2.36231	-0.0622261	0.908845	HV41491G00010	pore complex protein Nup98-Nup96, Nuclear pore complex protein nup98	AT1G80680	SUPPRESSOR OF AUXIN RESISTANCE 3, Mutant has early-flowering phenotype, encodes a putative nucleoporin, Required for the activation of downstream defense pathways by the snc1 mutation, Involved in basal resistance against bacterial pathogens,
GO:0044699	single-organism process	MLOC_4026	4.82653	-1.2028	-0.511585	0.13125	-2.02704	0.243947	-1.19524	HV134591G00010	12-oxophytodienoate reductase	AT1G76690	12-oxophytodienoate reductase 2, Encodes one of the closely related 12-oxophytodienoic acid reductases, This enzyme is not expected to participate in jasmonic acid biosynthesis because during in vitro assays, it shows very little activity with the naturally occurring OPDA isomer, Shows activity towards 2,4,6-trinitrotoluene, Expressed predominately in root, Predicted to be a cytosolic protein,
GO:0044699	single-organism process	MLOC_60716	4.8214	1.06377	1.74151	-0.280333	-1.17901	1.09044	0.348065	HV44695G00010	Arogenate dehydratase/prephenate dehydratase 6, chloroplastic, Prephenate dehydratase	AT1G08250	arogenate dehydratase 6, Encodes a plastid-localized arogenate dehydratase involved in phenylalanine biosynthesis, Although this enzyme has sequence similarity to prephenate dehydratases, it is 98 times more active with arogenate than prephenate in enzymatic assays,
GO:0044699	single-organism process	MLOC_75088	4.81386	-0.332185	-0.0353748	0.803816	-2.13483	0.13236	1.98572	HV67108G00010	functional NADPH-dependent codeinone reductase 2	AT1G59960	NAD(P)-linked oxidoreductase superfamily protein
GO:0044699	single-organism process	MLOC_56386	4.72573	-1.14866	0.278303	-0.0192944	-1.39979	0.840745	-0.139207	HV40780G00010	Phenylalanine ammonia-lyase	AT2G37040	Encodes PAL1, a phenylalanine ammonia-lyase, Arabidopsis has four PALs: AT2G37040 (PAL1), AT3G53260 (PAL2), AT5G04230 (PAL3) and AT3G10340 (PAL4),, PHE ammonia lyase 1
GO:0044699	single-organism process	MLOC_19405	4.72127	-1.43351	-0.743205	-0.247506	-2.05965	0.179524	0.562699	HV158484G00010	BRASSINOSTEROID INSENSITIVE 1-associated receptor kinase 1, Receptor-like kinase	AT5G48380	Encodes a BAK1-interacting receptor-like kinase named BIR1, Negatively regulates multiple plant resistance signaling pathways, one of which is the SOBIR1(AT2G31880)-dependent pathway,, BAK1-interacting receptor-like kinase 1
GO:0044699	single-organism process	MLOC_12688	4.68523	-0.14442	0.126871	0.0259917	-1.9753	0.252821	1.04769	HV1563881G00010	Calcium-independent phospholipase A2-gamma	AT1G61850	Encodes a non-specific lipase that hydrolyzes phospholipids as well as galactolipids, at both sn-1 and sn-2 positions, Involved in basal jasmonic acid biosynthesis by releasing the precursor fatty acid from membrane lipids, Mutant plants were impacted in resistance to fungus B, cinerea,, phospholipases;galactolipases
GO:0044699	single-organism process	MLOC_49087	4.67513	0.078647	1.00643	-0.2032	-1.46509	0.75992	0.888768	HV335348G00010	Glutamine-dependent NAD(+) synthetase	AT1G55090	carbon-nitrogen hydrolase family protein
GO:0044699	single-organism process	MLOC_80183	4.62804	0.596296	-0.188519	-1.10429	-0.696351	1.51405	0.69838	HV89152G00010	Peroxidase 66, Peroxidase 66	AT4G11290	Peroxidase superfamily protein
GO:0044699	single-organism process	MLOC_62156	4.58699	-0.508492	0.202757	1.4812	-1.62649	0.571063	1.48418	HV46253G00010	Probable sucrose-phosphate synthase, Sucrose-phosphate synthase 2	AT5G20280	Encodes a protein with putative sucrose-phosphate synthase activity, When the gene was expressed in transgenic tobacco plants, a clear trend for increased SPS activity was noted,, sucrose phosphate synthase 1F
GO:0044699	single-organism process	MLOC_5871	4.57162	-0.0650245	0.255255	1.37993	-1.48276	0.709944	1.5139	HV136819G00010	Auxin response factor	AT5G20730	Transcriptional factor B3 family protein / auxin-responsive factor AUX/IAA-related, Encodes an auxin-regulated transcriptional activator, Activates expression of IAA1 and IAA9 in the presence of auxin, Mutants affect blue light and gravitropic and auxin mediated growth responses, Together with AUX19, it is involved in the response to ethylene, In the arf7 arf19 double mutant, several auxin-respon…
GO:0044699	single-organism process	MLOC_5179	4.53579	0.465225	0.926764	-0.859911	-1.4184	0.762957	1.51031	HV135971G00010	Peroxygenase 1, Caleosin 1	AT5G55240	Catalyze hydroperoxide-dependent mono-oxygenation reactions, Require calcium for peroxygenase activity, Probably deeply buried in lipid droplets or microsomes,, ARABIDOPSIS THALIANA PEROXYGENASE 2
GO:0044699	single-organism process	MLOC_56865	4.53134	-2.3988	-0.887236	0.6659	-1.71915	0.460789	-0.0969868	HV41202G00010	blight resistance protein homolog	AT1G01490	Heavy metal transport/detoxification superfamily protein
GO:0044699	single-organism process	MLOC_19783	4.53086	-0.109491	-0.899779	1.62778	-1.45863	0.721161	2.73465	HV1586423G00010	GLUTAMINE DUMPER	AT2G24762	glutamine dumper 4, Encodes a member of the GDU (glutamine dumper) family proteins involved in amino acid export: At4g31730 (GDU1), At4g25760 (GDU2), At5g57685 (GDU3), At2g24762 (GDU4), At5g24920 (GDU5), At3g30725 (GDU6) and At5g38770 (GDU7),
GO:0044699	single-organism process	MLOC_78644	4.49329	-1.02495	0.210726	1.2817	-0.264725	1.90305	0.0914394	HV81268G00010	Lipid transfer	AT3G53980	Bifunctional inhibitor/lipid-transfer protein/seed storage 2S albumin superfamily protein
GO:0044699	single-organism process	MLOC_64258	4.46894	-0.362673	0.25504	-0.103249	-1.35786	0.802077	-0.206273	HV48566G00010	Coatomer subunit delta	AT5G05010	clathrin adaptor complexes medium subunit family protein
GO:0044699	single-organism process	MLOC_7704	4.41315	0.663015	0.715505	-0.718121	-0.217349	1.92446	0.66209	HV139900G00010	Fanconi anemia group I protein	AT5G49110	No description available,
GO:0044699	single-organism process	MLOC_51073	4.38482	-1.05408	-0.266221	1.06602	-1.62346	0.509061	0.570274	HV368469G00010	Phospholipid-transporting ATPase	AT1G68710	ATPase E1-E2 type family protein / haloacid dehalogenase-like hydrolase family protein
GO:0044699	single-organism process	MLOC_5286	4.33788	0.0178072	0.254918	0.216524	-1.75508	0.361911	0.755285	HV136100G00010	acetyltransferase 25, NatB auxiliary subunit	AT5G58450	Tetratricopeptide repeat (TPR)-like superfamily protein
GO:0044699	single-organism process	MLOC_74633	4.26365	-0.44646	0.653101	0.701381	-1.58411	0.507981	-0.486988	HV66231G00010	Tonoplast dicarboxylate transporter, Sodium-dependent dicarboxylate transporter	AT5G47560	tonoplast dicarboxylate transporter, Encodes a tonoplast malate/fumarate transporter,
GO:0044699	single-organism process	MLOC_64670	4.17208	-0.947027	-0.414821	0.166449	-1.60283	0.457939	0.695465	HV49169G00010	59 kDa regulatory subunit B	AT1G13460	Protein phosphatase 2A regulatory B subunit family protein, Encodes protein phosphatase 2A (PP2A) B'theta subunit, Targeted to peroxisomes,
GO:0044699	single-organism process	MLOC_53738	4.16195	-0.151043	-0.0214184	-1.22664	-1.03211	1.02515	0.426282	HV38596G00010	Probable glycerophosphoryl diester phosphodiesterase 3	AT5G55480	SHV3-like 1, Glycerophosphoryl diester phosphodiesterase-like protein involved in cell wall cellulose accumulation and pectin linking, Impacts root hair, trichome and epidermal cell development,
GO:0044699	single-organism process	MLOC_58940	4.09579	-1.69013	-1.15044	0.590779	-2.38805	-0.353906	0.708623	HV43131G00010	Sn1-specific diacylglycerol lipase alpha	AT5G37710	alpha/beta-Hydrolases superfamily protein
GO:0044699	single-organism process	MLOC_5957	4.09365	-0.86511	0.156477	0.858152	-1.93424	0.0991425	0.803032	HV136914G00010	Oligomycin resistance ATP-dependent permease YOR1, Multidrug resistance protein ABC transporter family	AT2G47800	multidrug resistance-associated protein 4, Encodes a plasma membrane localized ATPase transporter involved in multidrug transport, The expression of this gene is upregulated by herbicide safeners such as benoxacor, fluxofenim and fenclorim,
GO:0044699	single-organism process	MLOC_72453	4.04897	1.19353	1.19404	-0.0552899	-0.455722	1.56183	-0.188823	HV61685G00020	efflux family protein 4, chloroplastic	AT2G21340	MATE efflux family protein
GO:0044699	single-organism process	MLOC_75667	4.04489	-0.170827	-0.413858	-0.0829276	-1.82528	0.19082	-0.032958	HV6856G00010	enzyme 59 kDa isoform, mitochondrial	AT4G00570	NAD-dependent malic enzyme 2, Encodes an NAD-dependent malic enzyme (NAD-ME) that does not act on oxaloacetate, indicating that it belongs to EC 1,1,1,39, It is a member of the beta family of NAD-MEs in plants, It appears to function as a homodimer or as a heterodimer with the alpha-type NAD-ME2 (At2g13560), NAD-ME2 transcript and protein levels are higher during the night than during the day,
GO:0044699	single-organism process	MLOC_493	4.02009	-1.29472	-0.30303	0.994401	-2.2093	-0.202069	2.30039	HV103404G00010	ATP synthase subunit a, ATP synthase subunit a	AT2G07741	ATPase, F0 complex, subunit A protein
GO:0044699	single-organism process	MLOC_55911	4.01496	-1.03769	-0.158329	0.271031	-1.77398	0.231407	0.0973466	HV40386G00010	Exocyst complex component EXO70A1	AT5G50380	exocyst subunit exo70 family protein F1, A member of EXO70 gene family, putative exocyst subunits, conserved in land plants, Arabidopsis thaliana contains 23 putative EXO70 genes, which can be classified into eight clusters on the phylogenetic tree,
GO:0044699	single-organism process	MLOC_15578	3.99051	1.04906	0.122754	-0.827698	-1.21171	0.78486	0.880092	HV1571056G00010	Pyrophosphate-energized vacuolar membrane proton pump, energized vacuolar membrane proton pump	AT1G15690	Encodes a H(+)-translocating (pyrophosphate-energized) inorganic pyrophosphatase (H(+)-PPase; EC 3,6,1,1) located in the vacuolar membrane, Expression is found in all tissues examined, including meristems and floral organ primordium, Expression is particularly enhanced in pollen, and is repressed by light, Over expression and loss of function phenotypes suggest AVP1 is involved in regulation of a…
GO:0044699	single-organism process	MLOC_25875	3.9794	0.319944	0.694153	1.56261	-0.633489	1.35906	-0.0856957	HV171897G00010	Lignin-forming anionic peroxidase, Peroxidase 66	AT5G17820	Peroxidase superfamily protein
GO:0044699	single-organism process	MLOC_77957	3.92641	-0.843039	0.486279	0.620626	-2.00499	-0.0317765	0.0875	HV78076G00020	adenosylmethionine carrier 1, chloroplastic/mitochondrial	AT4G39460	Encodes a plastid metabolite transporter required for the import of S-Adenosylmethionine from the cytosol, Impaired function of SAMT1 led to decreased accumulation of prenyllipids and mainly affected the chlorophyll pathway,, S-adenosylmethionine carrier 1
GO:0044699	single-organism process	MLOC_54452	3.89637	0.0105448	0.770143	0.148575	-1.63624	0.325889	0.951749	HV39146G00010	cross-link repair 1A protein, DNA cross-link repair protein SNM1	AT2G45700	sterile alpha motif (SAM) domain-containing protein
GO:0044699	single-organism process	MLOC_11443	3.87909	-0.422635	-0.192123	0.240286	-1.45415	0.501572	1.12656	HV1561120G00010	Probable importin-7 homolog	AT2G31660	SAD2 (super sensitive to ABA and drought 2) encodes an importin beta-domain family protein likely to be involved in nuclear transport in ABA signaling, Subcellular localization of GFP-tagged SAD2 showed a predominantly nuclear localization, consistent with a role for SAD2 in nuclear transport, Mutation of SAD2 in Arabidopsis alters abscisic acid sensitivity, SAD2 was ubiquitously expressed at low…
GO:0044699	single-organism process	MLOC_48351	3.87791	-0.212349	-0.211916	0.922855	-0.877841	1.07744	1.01018	HV321957G00010	deoxymugineic-acid 2'-dioxygenase, 2-oxoglutarate (2OG) and Fe(II)-dependent oxygenase superfamily protein LENGTH=348	AT5G24530	Encodes a putative 2OG-Fe(II) oxygenase that is defense-associated but required for susceptibility to downy mildew,, 2-oxoglutarate (2OG) and Fe(II)-dependent oxygenase superfamily protein
GO:0044699	single-organism process	MLOC_37834	3.85129	0.596121	0.177042	0.0945156	-2.05221	-0.106871	0.790832	HV2549196G00010	Vegetative incompatibility protein HET-E-1	AT4G07410	Transducin family protein / WD-40 repeat family protein, Encodes a WD-40 protein expressed both during embryo development and postembryonically in the SAM and RAM that functions in the auxin pathway, integrating auxin signaling in the organization and maintenance of the SAM and RAM,
GO:0044699	single-organism process	MLOC_67498	3.82334	-0.745809	0.0971274	0.556319	-1.94239	-0.00755334	0.993355	HV53178G00010	Nuclear pore complex protein	AT1G55540	Nuclear pore complex protein
GO:0044699	single-organism process	MLOC_65750	3.81666	-0.49847	-0.0306494	0.594821	-1.74295	0.189362	0.927103	HV50621G00010	Translocase of chloroplast 120, chloroplastic, Translocase of chloroplast	AT4G02510	translocon at the outer envelope membrane of chloroplasts 159, An integral membrane GTPase that functions as a transit-sequence receptor required for the import of proteins necessary for chloroplast biogenesis, Located in the outer chloroplast membrane, Phosphorylation of the G-domains regulate translocon assembly,
GO:0044699	single-organism process	MLOC_39223	3.8125	-0.968895	-0.563501	0.483622	-1.87007	0.0606654	0.196967	HV2552667G00010	Probable gamma-aminobutyrate transaminase 3, mitochondrial	AT3G22200	Pyridoxal phosphate (PLP)-dependent transferases superfamily protein, Genetically redundant with POP3;mediates pollen tube guidance, Double mutants are self sterile; gamma-aminobutyrate transaminase subunit precursor; nuclear gene for mitochondrial product, Encodes gamma-aminobutyrate transaminase that uses pyruvate instead of alpha-ketoglutarate as cosubstrate, Mutations in POP2/HER1 render root…
GO:0044699	single-organism process	MLOC_59516	3.79624	0.668527	0.363299	-0.706007	-0.220196	1.70437	0.663823	HV43678G00010	TSO1-like CXC 6	AT4G29000	Tesmin/TSO1-like CXC domain-containing protein
GO:0044699	single-organism process	MLOC_62498	3.79469	-1.10767	0.43852	-0.22667	-1.31505	0.608931	-0.911719	HV46622G00010	CBL-interacting	AT1G01140	CBL-interacting protein kinase 9, Encodes a CBL-interacting protein kinase with similarity to SOS2
GO:0044699	single-organism process	MLOC_14814	3.79323	1.24821	-0.116425	-0.942444	-0.869225	1.0542	1.3384	HV1569099G00010	Lignin-forming anionic peroxidase, Peroxidase 6	AT5G05340	Peroxidase superfamily protein
GO:0044699	single-organism process	MLOC_52374	3.7909	-0.332449	0.173821	0.30454	-0.854038	1.0685	2.04882	HV37484G00010	Purple acid phosphatase 15	AT3G07130	purple acid phosphatase 15, Encodes PAP15, a purple acid phosphatase with phytase activity, Expression of PAP15 is developmentally and temporally regulated, with strong expression at the early stages of seedling growth and pollen germination, The expression is also organ/tissue-specific, with strongest expression in the vasculature, pollen grains, and roots, Recombinant PAP protein exhibits broad…
GO:0044699	single-organism process	MLOC_67834	3.75974	-0.147431	0.782277	-0.51833	-1.1324	0.778232	0.429702	HV53730G00010	Transcription factor bHLH130, basic helix-loop-helix (bHLH) DNA-binding superfamily protein LENGTH=359	AT2G42280	basic helix-loop-helix (bHLH) DNA-binding superfamily protein
GO:0044699	single-organism process	MLOC_13482	3.75526	-1.53361	0.0289916	0.522049	-2.44998	-0.541068	0.979572	HV1565795G00010	DEP domain-containing mTOR-interacting protein, Protein of unknown function, DUF547 LENGTH=529	AT4G08550	electron carriers;protein disulfide oxidoreductases
GO:0044699	single-organism process	MLOC_32625	3.75465	0.478289	0.207159	0.795612	-1.31778	0.590897	1.75977	HV230406G00010	No description available,	N/A	#N/A
GO:0044699	single-organism process	MLOC_63857	3.74041	0.116888	-0.987903	0.483997	-0.345488	1.55771	6.80127	HV48038G00010	Monogalactosyldiacylglycerol synthase 2, chloroplastic	AT5G20410	monogalactosyldiacylglycerol synthase 2, Encodes a type B monogalactosyldiacylglycerol (MGDG) synthase, Strongly induced by phosphate deprivation, and in non-photosynthetic tissues, Does not contribute to galactolipid synthesis under Pi-sufficient conditions but does under Pi starvation,
GO:0044699	single-organism process	MLOC_76434	3.71562	-0.241304	0.444898	0.183875	-1.20909	0.684519	0.362101	HV71350G00010	Unconventional myosin	AT1G50360	P-loop containing nucleoside triphosphate hydrolases superfamily protein, member of Myosin-like proteins
GO:0044699	single-organism process	MLOC_36680	3.70808	0.229414	0.712323	-1.44939	-0.327301	1.56337	0.269175	HV2547170G00010	Hexose carrier protein HEX6, Sugar transporter family protein, expressed	AT5G61520	Major facilitator superfamily protein
GO:0044699	single-organism process	MLOC_70132	3.70396	-0.0835454	0.0859874	0.0953884	-1.64254	0.24653	0.722278	HV5749G00010	CCCH domain-containing protein 19, Zinc finger CCCH domain-containing protein	AT2G16485	nucleic acid binding;zinc ion binding;DNA binding, Encodes NERD (Needed for RDR2-independent DNA methylation), a plant-specific GW repeat- and PHD finger-containing protein involved in siRNA-dependent DNA methylation,
GO:0044699	single-organism process	MLOC_54574	3.69911	-0.405849	0.289022	0.442207	-1.6783	0.208874	0.83281	HV39220G00010	Putative ribosomal RNA methyltransferase NOP2	AT5G55920	S-adenosyl-L-methionine-dependent methyltransferases superfamily protein, Encodes a homolog of the S, cerevisiae Nop2 that is involved in ribosome biogenesis and plays a role on organ size control by promoting cell proliferation and preventing compensation in normal leaf development,
GO:0044699	single-organism process	MLOC_57760	3.68448	-0.177287	-0.30248	0.0457234	-1.71886	0.1626	1.12394	HV42075G00010	Clathrin heavy chain 1	AT3G11130	Clathrin, heavy chain
GO:0044699	single-organism process	MLOC_10709	3.67154	-1.18898	-0.0301223	1.94914	-1.33315	0.543232	0.580284	HV1559636G00010	Osmosensing histidine protein kinase SLN1	AT2G01830	CHASE domain containing histidine kinase protein, Histidine kinase: cytokinin-binding receptor that transduces cytokinin signals across the plasma membrane
GO:0044699	single-organism process	MLOC_55828	3.64286	0.191544	0.853832	-0.347479	-0.279664	1.58541	-1.32791	HV40299G00020	Triose phosphate/phosphate translocator, non-green plastid, chloroplastic	AT5G33320	Glucose-6-phosphate/phosphate translocator-related, Encodes a plastid inner envelope protein PPT (phosphoenolpyruvate/phosphate translocator) that catalyzes the transport of phosphoenolpyruvate and phosphate across the inner envelope membrane of plastids,
GO:0044699	single-organism process	MLOC_71113	3.64118	1.23547	0.217777	-1.16106	-1.15044	0.71397	0.459656	HV59186G00010	Indole-3-glycerol phosphate synthase	AT5G48220	Aldolase-type TIM barrel family protein
GO:0044699	single-organism process	MLOC_15725	3.63737	0.235391	0.52471	0.0262574	-1.90186	-0.0389644	1.48677	HV1571415G00010	B3 domain-containing protein LFL1	AT3G26790	AP2/B3-like transcriptional factor family protein, Transcriptional factor with high similarity to the B3 region of the VP1/ABI3-like proteins, Full length FUS3 protein binds to the highly conserved RY motif [DNA motif CATGCA(TG)], present in many seed-specific promoters, and the B3 domains of this transcription factor is necessary for the specific interaction with the RY element, Transcriptional …
GO:0044699	single-organism process	MLOC_14804	3.62358	-0.565082	0.202033	2.69029	-1.08037	0.777048	5.49327	HV1569071G00010	ascorbate peroxidase S, chloroplastic/mitochondrial	AT4G35000	ascorbate peroxidase 3, Encodes a microsomal ascorbate peroxidase APX3, Ascorbate peroxidases are enzymes that scavenge hydrogen peroxide in plant cells, Eight types of APX have been described for Arabidopsis: three cytosolic (APX1, APX2, APX6), two chloroplastic types (stromal sAPX, thylakoid tAPX), and three microsomal (APX3, APX4, APX5) isoforms, The APX3 protein interacts with AKR2 (ankyrin-c…
GO:0044699	single-organism process	MLOC_12234	3.61115	-0.533687	0.495667	1.13885	-1.41822	0.434233	1.07207	HV1562863G00010	alkenal reductase (NADP(+)-dependent, Oxidoreductase, zinc-binding dehydrogenase family protein	AT3G03080	Zinc-binding dehydrogenase family protein
GO:0044699	single-organism process	MLOC_78867	3.60926	0.0211575	0.566966	0.44748	-1.58807	0.263636	1.58789	HV82267G00010	protein DnaK	AT3G12580	heat shock protein 70
GO:0044699	single-organism process	MLOC_28133	3.58186	0.199434	0.428932	0.0160073	-1.37891	0.461798	0.637358	HV189416G00010	Transcription-repair-coupling factor	AT3G02060	DEAD/DEAH box helicase, putative
GO:0044699	single-organism process	MLOC_44489	3.5514	0.172421	0.153722	0.294077	-1.26082	0.567572	1.82884	HV274815G00010	plastidic glucose transporter 3	AT1G79820	Major facilitator superfamily protein
GO:0044699	single-organism process	MLOC_53533	3.52932	-0.40005	0.22865	0.642723	-1.43322	0.386165	0.636474	HV38442G00020	DNA polymerase I, DNA polymerase	AT3G20540	Encodes an organellar DNA polymerase I that is also involved in double strand break repair,, polymerase gamma 1
GO:0044699	single-organism process	MLOC_66975	3.51178	0.720254	1.97513	0.0466197	-0.870352	0.941849	-0.011404	HV52365G00010	Hexose carrier protein HEX6	AT5G61520	Major facilitator superfamily protein
GO:0044699	single-organism process	MLOC_59941	3.50312	-0.485187	-0.231064	0.678615	-1.89235	-0.0837103	0.693442	HV44053G00010	Oligomycin resistance ATP-dependent permease YOR1	AT3G13080	multidrug resistance-associated protein 3, encodes an ATP-dependent MRP-like ABC transporter able to transport glutathione-conjugates as well as chlorophyll catabolites, The expression of this gene is upregulated by herbicide safeners such as benoxacor and fenclorim,
GO:0044699	single-organism process	MLOC_5536	3.49688	-0.383438	0.225632	0.382725	-0.925381	0.880688	0.542009	HV136369G00010	Mono- and diacylglycerol lipase, Lipase	AT5G18630	alpha/beta-Hydrolases superfamily protein
GO:0044699	single-organism process	MLOC_75948	3.49669	-1.83737	-0.854726	0.891858	-2.86624	-1.06025	0.748374	HV6955G00010	Callose synthase, glucan synthase-like 5 LENGTH=1780	AT4G03550	glucan synthase-like 5, Encodes a callose synthase that is required for wound and papillary callose formation in response to fungal pathogens Erysiphe and Blumeria, Mutants are resistant to P, parasitica and exhibit an exaggerated PR1 response,Contributes to PAMP-induced basal defense,
GO:0044699	single-organism process	MLOC_1773	3.47615	0.876347	0.0796655	-0.471205	-0.519905	1.27759	0.846753	HV115859G00020	Vegetative incompatibility protein HET-E-1	AT2G19430	DWD (DDB1-binding WD40 protein) hypersensitive to ABA 1, This gene is predicted to encode a protein with a DWD motif, It can bind to DDB1a in Y2H assays, and DDB1b in co-IP assays, and may be involved in the formation of a CUL4-based E3 ubiquitin ligase, Encodes a component of the putative Arabidopsis THO/TREX complex: THO1 or HPR1 (At5g09860), THO2 (At1g24706), THO3 or TEX1 (At5g56130), THO5 (At…
GO:0044699	single-organism process	MLOC_17145	3.47016	1.01596	0.989678	-0.00763226	-1.19287	0.602131	0.245455	HV1575745G00010	lysine-27, H4 lysine-20 and cytosine specific SUVH2, Histone-lysine N-methyltransferase, H3 lysine-9 specific, putative	AT5G04940	SU(VAR)3-9 homolog 1, Encodes a SU(VAR)3-9 homolog, a SET domain protein, Known SET domain proteins are involved in epigenetic control of gene expression and act as histone methyltransferases, There are 10 SUVH genes in Arabidopsis and members of this subfamily of the SET proteins have an additional conserved SRA domain,
GO:0044699	single-organism process	MLOC_26770	3.44246	-1.44784	-0.0538499	0.328154	-1.90993	-0.126489	1.38474	HV177871G00010	Cytochrome c oxidase subunit 2, Cytochrome c oxidase subunit 2	ATMG00160	cytochrome oxidase 2, cytochrome c oxidase subunit 2
GO:0044699	single-organism process	MLOC_71281	3.43238	-0.196518	0.486383	-0.867	-0.673611	1.1056	0.704676	HV5949G00010	Kinesin-like protein	AT1G21730	P-loop containing nucleoside triphosphate hydrolases superfamily protein
GO:0044699	single-organism process	MLOC_15413	3.42725	-0.336211	-0.153706	1.25872	-1.36946	0.407592	2.43632	HV1570623G00010	protease proteolytic subunit	AT1G11750	CLP protease proteolytic subunit 6, One of several nuclear-encoded ClpPs (caseinolytic protease), Contains a highly conserved catalytic triad of Ser-type proteases (Ser-His-Asp), The name reflects nomenclature described in Adam et, al (2001),
GO:0044699	single-organism process	MLOC_16629	3.41377	0.889338	0.104808	-1.00763	-0.932965	0.838401	0.366548	HV1574004G00010	Transducin family protein / WD-40 repeat family protein	AT4G00800	transducin family protein / WD-40 repeat family protein
GO:0044699	single-organism process	MLOC_58685	3.40807	-0.569609	0.339168	0.298567	-1.45209	0.316861	0.770073	HV42886G00010	Actin, cytoplasmic	AT1G18450	actin-related protein 4, Encodes a gene similar to actin-related proteins in other organisms, Member of nuclear ARP family of genes, Component of chromatin remodeling complexes, involved in chromatin-mediated gene regulation, Phenotype of the arp4-1 mutant allele revealed partial sterility due to defects in anther development, Targeting the distinct, 3' UTR of AtARP4 transcripts with RNA interfer…
GO:0044699	single-organism process	MLOC_9224	3.39986	-0.624866	0.216689	0.966286	-1.32923	0.436242	2.03384	HV150207G00010	NADH-quinone oxidoreductase subunit K, NADH-quinone oxidoreductase subunit K	ATMG00650	NADH dehydrogenase subunit 4L, Encodes NADH dehydrogenase subunit 4L,
GO:0044699	single-organism process	MLOC_11306	3.39747	-0.19431	-0.104724	-0.0278285	-1.26115	0.503309	0.380448	HV1560800G00010	II inositol 1,4,5-trisphosphate 5-phosphatase FRA3	AT1G65580	Endonuclease/exonuclease/phosphatase family protein
GO:0044699	single-organism process	MLOC_62137	3.39167	-0.936697	0.544175	0.213256	-1.45007	0.31193	0.416721	HV46232G00010	inactive receptor-like kinase SSP, Protein kinase-like protein	AT5G46570	BR-signaling kinase 2, Encodes BR-signaling kinase 2 (BSK2), one of the three homologous BR-signaling kinases (BSK1, AT4G35230; BSK2, AT5G46570; BSK3, AT4G00710), Mediates signal transduction from receptor kinase BRI1 by functioning as the substrate of BRI1, Plasma membrane localized,
GO:0044699	single-organism process	MLOC_67419	3.37535	-1.35817	0.222886	1.38078	-1.77717	-0.0221287	0.125881	HV53065G00010	Mono- and diacylglycerol lipase, Lipase	AT5G18640	alpha/beta-Hydrolases superfamily protein
GO:0044699	single-organism process	MLOC_78250	3.33438	0.118725	0.140129	-0.00572697	-1.79441	-0.0569863	0.199398	HV79373G00010	Splicing factor 3B subunit 3, Pre-mRNA-splicing factor RSE1	AT3G55220	Encodes a spliceosomal protein that is required for proper reproduction, RNAi lines display low pollen viability,caused by a defect in the transition from microspore to bicellular stage during pollen development,, Cleavage and polyadenylation specificity factor (CPSF) A subunit protein
GO:0044699	single-organism process	MLOC_72638	3.33405	-1.14191	-0.0918259	1.15517	-2.18005	-0.442778	2.82769	HV62020G00010	Histone H2A, Histone H2A	AT1G54690	Encodes HTA3, a histone H2A protein, H2AX is a meiosis-specific isoform of histone H2A, Upon DSB formation, rapid accumulation of phosphorylated H2AX (&#947;-H2AX) occurs around the break site, H2AX foci accumulate in early G2, Immunolocalization studies in spread preparations of wild-type meiocytes at G2/early leptotene revealed the accumulation of numerous rather diffuse &#947;-H2AX foci throug…
GO:0044699	single-organism process	MLOC_66376	3.32259	-0.103938	0.86782	0.123541	-1.00836	0.723949	0.218702	HV51477G00010	Microtubule-associated protein 70, microtubule-associated proteins 70-2 LENGTH=634	AT1G24764	Member of the MAP70 protein family,, microtubule-associated proteins 70-2
GO:0044699	single-organism process	MLOC_64195	3.29913	1.35957	0.0738281	-1.14632	-0.979382	0.742706	0.667139	HV48487G00010	Polycomb group protein EMBRYONIC FLOWER 2	AT5G51230	VEFS-Box of polycomb protein, Polycomb group protein with zinc finger domain involved in negative regulation of reproductive development, Forms a complex with FIE, CLF, and MSI1, This complex modulates the expression of target genes including AG, PI and AP3,
GO:0044699	single-organism process	MLOC_71040	3.29729	-2.18284	-1.24562	0.170998	-1.79136	-0.0700802	0.359774	HV590263G00010	No description available,	AT2G33570	Domain of unknown function (DUF23)
GO:0044699	single-organism process	MLOC_7690	3.28535	1.58125	0.234932	-1.0399	-0.727359	0.988689	0.802784	HV139861G00010	BAHD acyltransferase DCR, HXXXD-type acyl-transferase family protein LENGTH=484	AT5G23940	Encodes PERMEABLE LEAVES3 (PEL3), a putative acyl-transferase, Mutation in this locus results in altered trichome phenotype (trcichomes become tangled during leaf expansion), Additional phenotype includes altered cuticle layer,, HXXXD-type acyl-transferase family protein
GO:0044699	single-organism process	MLOC_51613	3.27354	-0.585773	0.156322	1.26663	-1.43059	0.280264	0.750793	HV36991G00010	Oligopeptide transporter, Oligopeptide transporter	AT5G64410	oligopeptide transporter, oligopeptide transporter 4
GO:0044699	single-organism process	MLOC_57103	3.26878	-0.63947	0.0632412	0.768874	-1.2911	0.417647	1.45927	HV41426G00010	anhydrase, chloroplastic	AT4G33580	beta carbonic anhydrase 5
GO:0044699	single-organism process	MLOC_61929	3.26671	-0.455787	0.934703	1.42539	-1.2745	0.433332	0.654891	HV46011G00010	methyltransferase homolog	AT3G26410	Encodes a protein involved in modification of nucleosides in tRNA, Mutants have only 7,3% 2-methylguanosine levels of wild type counterparts,, methyltransferases;nucleic acid binding
GO:0044699	single-organism process	MLOC_73480	3.26504	0.0128777	-0.0733643	0.309116	-1.77099	-0.0638942	0.603321	HV63749G00010	factor-beta receptor-associated protein 1	AT1G22860	Vacuolar sorting protein 39
GO:0044699	single-organism process	MLOC_76284	3.2649	-1.29818	-0.279557	0.39838	-1.87154	-0.164503	1.34289	HV70838G00010	oxidoreductase chain 4, NADH-ubiquinone oxidoreductase chain 4	ATMG00580	NADH dehydrogenase subunit 4, NADH dehydrogenase subunit 4
GO:0044699	single-organism process	MLOC_59289	3.25402	1.2607	0.649636	-1.18008	-0.367977	1.33425	0.32841	HV43435G00010	Mixed-linked glucan synthase, Cellulose synthase-like protein	AT5G16910	cellulose-synthase like D2, encodes a gene similar to cellulose synthase, Located in Golgi membranes,
GO:0044699	single-organism process	MLOC_4749	3.25114	0.84297	0.244822	-0.734551	-1.07746	0.623483	0.479728	HV135460G00010	Cyclin-T1-4	AT4G19600	Cyclin family protein, Encodes a cyclin T partner CYCT1;4, Plays important roles in infection with Cauliflower mosaic virus (CaMV),
GO:0044699	single-organism process	MLOC_68522	3.22269	-0.885618	-0.137976	0.386035	-1.13713	0.551136	0.221135	HV54908G00010	Methionine--tRNA ligase, Methionine--tRNA ligase	AT4G13780	methionine--tRNA ligase, putative / methionyl-tRNA synthetase, putative / MetRS, putative
GO:0044699	single-organism process	MLOC_7086	3.21967	-0.250812	0.618208	0.374781	-0.480083	1.20683	2.10893	HV138630G00020	Bidirectional sugar transporter, Bidirectional sugar transporter N3	AT4G15920	Nodulin MtN3 family protein, Encodes a vacuolar fructose transporter expressed in parenchyma and xylem that controls leaf fructose content, When its expression is reduced, fructose accumulates in leaves,
GO:0044699	single-organism process	MLOC_12482	3.21568	-0.176995	0.738889	0.760385	-1.31425	0.370869	0.183833	HV1563389G00010	demethylase ALKBH5	AT4G02940	oxidoreductase, 2OG-Fe(II) oxygenase family protein
GO:0044699	single-organism process	MLOC_13869	3.21168	0.0355794	0.359204	-0.241272	-1.00484	0.678493	1.02857	HV1566692G00010	Callose synthase, glucan synthase-like 7 LENGTH=1958	AT1G06490	glucan synthase-like 7, Encodes Callose Synthase 7 (CalS7), a phloem-specific callose synthase responsible for callose deposition in developing sieve elements during phloem formation and in mature phloem induced by wounding,
GO:0044699	single-organism process	MLOC_38452	3.20814	-0.671707	-0.999351	0.0328701	-2.44902	-0.767277	1.12394	HV2550488G00010	oxidoreductin-2	AT2G38960	endoplasmic reticulum oxidoreductins 2, endoplasmic reticulum oxidoreductin
GO:0044699	single-organism process	MLOC_64657	3.20706	0.808758	0.440871	-0.582177	-0.645047	1.0362	0.769973	HV49158G00020	Granule-bound starch synthase 1, chloroplastic/amyloplastic	AT1G32900	UDP-Glycosyltransferase superfamily protein
GO:0044699	single-organism process	MLOC_68496	3.18414	0.131205	0.323326	0.590736	-1.02666	0.64424	0.887663	HV54876G00010	YTH domain family protein	AT1G55500	evolutionarily conserved C-terminal region 4
GO:0044699	single-organism process	MLOC_63588	3.18218	-0.158259	0.319765	1.62667	-1.04038	0.629639	0.51579	HV47733G00010	Cyclopropane-fatty-acyl-phospholipid synthase	AT3G23510	Cyclopropane-fatty-acyl-phospholipid synthase
GO:0044699	single-organism process	MLOC_6673	3.17638	-0.477451	-0.0976773	0.483116	-1.15287	0.51451	0.833496	HV137886G00010	FACT complex subunit SSRP1	AT3G28730	high mobility group, encodes a component of the FAcilitates Chromatin Transcription (FACT) complex, SSRP1, Along with STP16 binds to the promoter of FLC,
GO:0044699	single-organism process	MLOC_65784	3.17218	-0.915084	0.0073421	-0.180556	-1.44376	0.221716	-0.0150831	HV50658G00010	Sarcoplasmic/endoplasmic reticulum calcium ATPase	AT1G07810	ER-type Ca2+-ATPase 1, Encodes an ER-type Ca2+-pumping ATPase,
GO:0044699	single-organism process	MLOC_44010	3.16279	-0.253653	0.178769	0.0393395	-1.47909	0.182109	0.843792	HV273830G00010	Putative adagio-like protein 2, Kelch repeat-containing F-box family protein LENGTH=478	AT5G57360	Galactose oxidase/kelch repeat superfamily protein, Encodes clock-associated PAS protein ZTL; Also known as FKF1-like protein 2 or ADAGIO1(ADO1), A protein containing a PAS domain ZTL contributes to the plant fitness (carbon fixation, biomass) by influencing the circadian clock period, ZTL is the F-box component of an SCF complex implicated in the degradation of TOC1,
GO:0044699	single-organism process	MLOC_4523	3.15141	-0.517985	1.0587	1.29589	-1.27281	0.383193	0.603875	HV135217G00010	Probable Werner syndrome ATP-dependent helicase homolog 1	AT1G10930	DNA helicase involved in the maintenance of genome stability by modulation of the DNA damage response and suppression of homologous recombination,, DNA helicase (RECQl4A)
GO:0044699	single-organism process	MLOC_64782	3.14822	0.0501981	-0.124365	-1.08789	-1.6179	0.0366408	0.344519	HV49313G00010	fructofuranosidase, insoluble isoenzyme	AT3G52600	cell wall invertase 2
GO:0044699	single-organism process	MLOC_66217	3.14741	-0.775647	-0.205348	0.0565891	-1.57243	0.0817291	0.248634	HV51250G00010	protein particle complex subunit 9	AT5G11040	TRS120, Encodes a tethering factor required for cell plate biogenesis,
GO:0044699	single-organism process	MLOC_35096	3.13713	-1.15297	-0.690623	0.656314	-1.60627	0.0431783	0.183761	HV245587G00010	Phosphatidylinositol:ceramide inositolphosphotransferase	AT3G54020	Arabidopsis Inositol phosphorylceramide synthase 1, Inositol phosphorylceramide synthase
GO:0044699	single-organism process	MLOC_2480	3.1342	-0.503652	1.05176	1.66434	-0.991815	0.656285	1.71287	HV122108G00010	Dihydroorotase, mitochondrial, Dihydroorotase	AT4G22930	Encodes dihydroorotase (PYR4),, pyrimidin 4
GO:0044699	single-organism process	MLOC_73746	3.12303	-0.70975	0.170454	-0.194721	-1.31528	0.32766	0.351798	HV64332G00010	Probable respiratory burst oxidase homolog protein I, Respiratory burst oxidase protein D, putative, expressed	AT5G47910	NADPH/respiratory burst oxidase protein D (RbohD),Interacts with AtrbohF gene to fine tune the spatial control of ROI production and hypersensitive response to cell in and around infection site,, respiratory burst oxidase homologue D
GO:0044699	single-organism process	MLOC_57285	3.09239	-0.127558	0.0198628	-0.114122	-0.809805	0.818917	0.962169	HV41604G00030	FtsZ homolog 2-1, chloroplastic, Cell division protein ftsZ, putative	AT3G52750	Nuclear gene that encodes a plastidial division protein (FtsZ2-2), FtsZ2-2 is involved in chloroplast morphology and internal organisation in addition to participating in chloroplast partition, Tubulin/FtsZ family protein
GO:0044699	single-organism process	MLOC_54117	3.07637	-0.252661	-0.302518	0.279172	-1.274	0.347225	0.312328	HV38901G00020	synthase [NAD(P)(+)]-like, tRNA-dihydrouridine synthase, putative	AT4G38890	FMN-linked oxidoreductases superfamily protein
GO:0044699	single-organism process	MLOC_18714	3.07465	-0.758961	0.251099	1.0788	-1.27991	0.340514	1.42027	HV1581692G00010	Protein TOC75, chloroplastic, Chloroplastic outer envelope membrane protein, putative, expressed	AT3G46740	Component of the translocon outer membrane (TOC) complex, Forms the outer envelope translocation channel (beta-barrel), Plays a role in preprotein conductance, Imported into chloroplast, Expressed in young dividing photosynthetic tissues, Knockout mutants are embryo lethal with arrested development at the two-cell stage, Knockout mutants have abnormal etioplasts,, translocon at the outer envelope…
GO:0044699	single-organism process	MLOC_14121	3.06219	0.263172	-1.07288	-0.16444	-1.45889	0.155676	0.650445	HV1567298G00010	related protein 2 homolog B, Autophagy-related protein	AT3G19190	autophagy 2, Encodes autophagy-related 2 (ATG2),
GO:0044699	single-organism process	MLOC_51938	3.05344	0.480393	1.34161	-2.05239	-0.137979	1.47246	-0.136491	HV37167G00020	DA1-related 2, DA1-related protein 2 LENGTH=528	AT4G36860	LIM domain-containing protein
GO:0044699	single-organism process	MLOC_81608	3.04917	-0.0917225	-1.08037	1.89927	-1.53555	0.072864	2.47892	HV97223G00010	Alpha-dioxygenase 2	AT3G01420	Peroxidase superfamily protein, Encodes an alpha-dioxygenase involved in protection against oxidative stress and cell death, Induced in response to Salicylic acid and oxidative stress, Independent of NPR1 in induction by salicylic acid,
GO:0044699	single-organism process	MLOC_34374	3.04436	-1.12576	0.237918	0.645887	-1.37449	0.231648	0.934597	HV243680G00010	Glycine--tRNA ligase 1, mitochondrial, Glycine-tRNA ligase	AT1G29880	glycyl-tRNA synthetase / glycine--tRNA ligase
GO:0044699	single-organism process	MLOC_10762	3.0425	-0.146986	0.517097	-0.0796388	-1.20416	0.401092	0.445345	HV1559739G00010	Thioredoxin H4-2	AT3G08710	thioredoxin H-type 9, Associated to plasma membrane, Moves cell to cell, suggesting a role in intercellular communication,
GO:0044699	single-organism process	MLOC_53294	3.02522	0.0222234	0.0678833	-0.15739	-1.32884	0.268199	0.600522	HV38213G00010	Probable ADP-ribosylation factor GTPase-activating protein AGD14	AT4G13350	NSP (nuclear shuttle protein)-interacting GTPase, Encodes a GTPase that interacts with nuclear shuttle proteins (NSPs) from a number of different plant viruses, The gene is widely expressed and NIG transcript levels do not rise in response to viral infection, This cytoplasmic protein does not directly interact with a viral movement protein (MP), but, it does promote the movement of NSP from the n…
GO:0044699	single-organism process	MLOC_32589	3.02514	-0.0423172	-0.109988	0.554977	-0.994105	0.602895	1.85605	HV230032G00010	polymerase 2	AT4G02390	poly(ADP-ribose) polymerase, Encodes a DNA dependent nuclear poly (ADP-ribose) polymerase (E,C,2,4,2,30), thought to be involved in post-translational modification ,
GO:0044699	single-organism process	MLOC_55399	3.02302	1.18466	0.134392	-1.09199	-1.01587	0.580124	0.507501	HV39927G00020	Nodulin-like / Major Facilitator Superfamily protein LENGTH=533	AT3G01930	Major facilitator superfamily protein
GO:0044699	single-organism process	MLOC_57566	3.02155	0.0844329	0.798862	0.453853	-1.36277	0.232521	-1.5575	HV41872G00010	SPX domain-containing membrane protein	AT1G63010	Major Facilitator Superfamily with SPX (SYG1/Pho81/XPR1) domain-containing protein
GO:0044699	single-organism process	MLOC_59902	3.0123	0.923601	0.320235	-0.714186	-0.196551	1.39432	0.649541	HV44018G00010	Amorpha-4,11-diene 12-monooxygenase, Cytochrome P450, putative	AT3G26330	cytochrome P450, family 71, subfamily B, polypeptide 37, putative cytochrome P450
GO:0044699	single-organism process	MLOC_13209	3.0074	1.24939	0.151473	-0.933612	-0.990404	0.598115	0.380441	HV1565115G00010	Magnesium transporter NIPA2, Non-imprinted in Prader-Willi/Angelman syndrome region protein 1	AT2G21120	Protein of unknown function (DUF803)
GO:0044710	single-organism metabolic process	MLOC_22174	11.3006	1.00981	1.58136	0.914389	-1.95989	1.53844	0.187349	HV160336G00010	Laccase-12/13	AT5G60020	LAC17 appears to have laccase activity based on enzyme assays performed using lac17 mutants, Notably, these mutants appear to have a reduced deposition of G lignin units, LAC17 is expressed in interfascicular fibers and likely contributes to lignin biosynthesis, and hence, cell wall biosynthesis, there,, laccase 17
GO:0044710	single-organism metabolic process	MLOC_69899	10.8024	2.97991	2.70808	-0.786206	-1.0829	2.35038	-0.306004	HV57132G00010	Laccase-12/13, Laccase, putative	AT5G60020	LAC17 appears to have laccase activity based on enzyme assays performed using lac17 mutants, Notably, these mutants appear to have a reduced deposition of G lignin units, LAC17 is expressed in interfascicular fibers and likely contributes to lignin biosynthesis, and hence, cell wall biosynthesis, there,, laccase 17
GO:0044710	single-organism metabolic process	MLOC_17298	10.1413	-0.755972	0.306978	1.54982	-3.03629	0.305885	1.84027	HV1576241G00010	Phospholipase A1-II, Lipase	AT1G06800	alpha/beta-Hydrolases superfamily protein, Encodes a lipase that hydrolyzes phosphatidylcholine, glycolipids as well as triacylglycerols,
GO:0044710	single-organism metabolic process	MLOC_43893	9.73323	-1.55345	-0.254599	1.18459	-2.92665	0.356272	1.75119	HV273294G00010	Probable 9-cis-epoxycarotenoid dioxygenase NCED5, chloroplastic	AT1G78390	nine-cis-epoxycarotenoid dioxygenase 9, Encodes 9-cis-epoxycarotenoid dioxygenase, a key enzyme in the biosynthesis of abscisic acid, The expression of this gene increases during the first 6h of imbibition,
GO:0044710	single-organism metabolic process	MLOC_38462	7.82286	-1.12812	0.0729005	-0.075662	-2.51145	0.456245	0.174671	HV2550522G00010	Gibberellin 2-beta-dioxygenase	AT1G78440	Arabidopsis thaliana gibberellin 2-oxidase 1, Encodes a gibberellin 2-oxidase that acts on C19 gibberellins,
GO:0044710	single-organism metabolic process	MLOC_48245	7.75679	-2.41701	-0.896852	1.10495	-2.67682	0.278644	0.731757	HV320046G00010	Cinnamyl alcohol dehydrogenase	AT4G39330	cinnamyl alcohol dehydrogenase 9
GO:0044710	single-organism metabolic process	MLOC_75580	7.54042	-5.04251	-3.99822	2.13769	-3.83823	-0.923586	1.1629	HV68256G00010	Glycerol-3-phosphate acyltransferase	AT3G11430	glycerol-3-phosphate acyltransferase 5, sn-glycerol-3-phosphate 2-O-acyltransferas, involved in the biosynthesis of suberin polyester,
GO:0044710	single-organism metabolic process	MLOC_59596	7.41006	-1.42297	-0.807275	-0.354041	-2.32507	0.564416	0.105663	HV43747G00010	Flavonol synthase/flavanone 3-hydroxylase	AT5G24530	Encodes a putative 2OG-Fe(II) oxygenase that is defense-associated but required for susceptibility to downy mildew,, 2-oxoglutarate (2OG) and Fe(II)-dependent oxygenase superfamily protein
GO:0044710	single-organism metabolic process	MLOC_55157	6.87234	-0.272369	1.14402	-0.230988	-1.30195	1.47885	-0.0165253	HV39707G00010	Lignin-forming anionic peroxidase, Peroxidase superfamily protein LENGTH=329	AT2G24800	Peroxidase superfamily protein
GO:0044710	single-organism metabolic process	MLOC_61206	6.87102	1.3358	2.01801	0.507996	-0.80421	1.97631	-0.238458	HV45263G00010	Laccase-12/13, Laccase, putative	AT5G60020	LAC17 appears to have laccase activity based on enzyme assays performed using lac17 mutants, Notably, these mutants appear to have a reduced deposition of G lignin units, LAC17 is expressed in interfascicular fibers and likely contributes to lignin biosynthesis, and hence, cell wall biosynthesis, there,, laccase 17
GO:0044710	single-organism metabolic process	MLOC_12768	6.01411	0.09394	0.921002	0.825114	-1.75389	0.834462	1.09976	HV1564058G00010	Amorpha-4,11-diene 12-monooxygenase, Cytochrome P450	AT5G07990	Required for flavonoid 3' hydroxylase activity, Enzyme abundance relative to CHS determines Quercetin/Kaempferol metabolite ratio,, Cytochrome P450 superfamily protein
GO:0044710	single-organism metabolic process	MLOC_63814	5.88858	-0.221663	0.179296	0.907133	-1.3692	1.18872	1.99103	HV47990G00010	LUTEIN DEFICIENT 5, chloroplastic, Cytochrome P450	AT2G27690	cytochrome P450, family 94, subfamily C, polypeptide 1, Encodes a CYP94C1, Has highest omega-hydroxylase activity with 9,10-epoxystearic acid, while also metabolized lauric acid (C12:0) and C18 unsaturated fatty acids, Gene expression is induced in response to wounding and jasmonic acid treatment,
GO:0044710	single-organism metabolic process	MLOC_66987	5.86182	-0.682553	-0.208134	0.362444	-1.60308	0.948266	1.49651	HV52406G00010	Linoleate 13S-lipoxygenase 2-1, chloroplastic	AT3G45140	lipoxygenase 2, Chloroplast lipoxygenase required for wound-induced jasmonic acid accumulation in Arabidopsis,Mutants are resistant to Staphylococcus aureus and accumulate salicylic acid upon infection,
GO:0044710	single-organism metabolic process	MLOC_38120	5.85752	0.514079	0.751157	0.184328	-1.51951	1.03078	1.08988	HV2549739G00010	protein MutS	AT4G25540	homolog of DNA mismatch repair protein MSH3, encodes a DNA mismatch repair homolog of human MutS gene, MSH6, There are four MutS genes in Arabidopsis, MSH2, MSH3, MSH6, and MSH7, which all act as heterodimers and bind to 51-mer duplexes, MSH2*MSH3 heterodimers bound 'insertion-deletion' DNA with three nucleotides (+AAG) or one nucleotide (+T) looped out much better than they bound DNA with a base…
GO:0044710	single-organism metabolic process	MLOC_78143	5.75516	-1.32963	-0.318342	-0.905681	-1.68074	0.84412	-0.392729	HV78836G00010	CTP synthase	AT1G30820	CTP synthase family protein
GO:0044710	single-organism metabolic process	MLOC_370	5.53376	-0.9399	0.135346	1.19933	-2.12674	0.341521	2.29876	HV102587G00010	Cytochrome c oxidase subunit 1, Cytochrome c oxidase subunit 1	ATMG01360	cytochrome oxidase, cytochrome c oxidase subunit 1
GO:0044710	single-organism metabolic process	MLOC_21039	5.3409	-0.366815	0.505992	0.631064	-1.67669	0.740395	1.64356	HV1592898G00010	Mono- and diacylglycerol lipase	AT3G07400	lipase class 3 family protein
GO:0044710	single-organism metabolic process	MLOC_76802	5.27821	-2.06959	-0.739505	0.222103	-2.37171	0.0283435	0.987657	HV72985G00010	Probable nucleoredoxin 1-1, Nucleoredoxin, putative	AT1G60420	DC1 domain-containing protein, Reduce transmission through pollen,
GO:0044710	single-organism metabolic process	MLOC_34336	5.01361	0.612954	0.340848	-0.794983	-0.291872	2.03398	0.660848	HV243592G00010	Uncharacterized sugar kinase AF_0356	AT1G17160	pfkB-like carbohydrate kinase family protein
GO:0044710	single-organism metabolic process	MLOC_4026	4.82653	-1.2028	-0.511585	0.13125	-2.02704	0.243947	-1.19524	HV134591G00010	12-oxophytodienoate reductase	AT1G76690	12-oxophytodienoate reductase 2, Encodes one of the closely related 12-oxophytodienoic acid reductases, This enzyme is not expected to participate in jasmonic acid biosynthesis because during in vitro assays, it shows very little activity with the naturally occurring OPDA isomer, Shows activity towards 2,4,6-trinitrotoluene, Expressed predominately in root, Predicted to be a cytosolic protein,
GO:0044710	single-organism metabolic process	MLOC_60716	4.8214	1.06377	1.74151	-0.280333	-1.17901	1.09044	0.348065	HV44695G00010	Arogenate dehydratase/prephenate dehydratase 6, chloroplastic, Prephenate dehydratase	AT1G08250	arogenate dehydratase 6, Encodes a plastid-localized arogenate dehydratase involved in phenylalanine biosynthesis, Although this enzyme has sequence similarity to prephenate dehydratases, it is 98 times more active with arogenate than prephenate in enzymatic assays,
GO:0044710	single-organism metabolic process	MLOC_75088	4.81386	-0.332185	-0.0353748	0.803816	-2.13483	0.13236	1.98572	HV67108G00010	functional NADPH-dependent codeinone reductase 2	AT1G59960	NAD(P)-linked oxidoreductase superfamily protein
GO:0044710	single-organism metabolic process	MLOC_56386	4.72573	-1.14866	0.278303	-0.0192944	-1.39979	0.840745	-0.139207	HV40780G00010	Phenylalanine ammonia-lyase	AT2G37040	Encodes PAL1, a phenylalanine ammonia-lyase, Arabidopsis has four PALs: AT2G37040 (PAL1), AT3G53260 (PAL2), AT5G04230 (PAL3) and AT3G10340 (PAL4),, PHE ammonia lyase 1
GO:0044710	single-organism metabolic process	MLOC_12688	4.68523	-0.14442	0.126871	0.0259917	-1.9753	0.252821	1.04769	HV1563881G00010	Calcium-independent phospholipase A2-gamma	AT1G61850	Encodes a non-specific lipase that hydrolyzes phospholipids as well as galactolipids, at both sn-1 and sn-2 positions, Involved in basal jasmonic acid biosynthesis by releasing the precursor fatty acid from membrane lipids, Mutant plants were impacted in resistance to fungus B, cinerea,, phospholipases;galactolipases
GO:0044710	single-organism metabolic process	MLOC_49087	4.67513	0.078647	1.00643	-0.2032	-1.46509	0.75992	0.888768	HV335348G00010	Glutamine-dependent NAD(+) synthetase	AT1G55090	carbon-nitrogen hydrolase family protein
GO:0044710	single-organism metabolic process	MLOC_80183	4.62804	0.596296	-0.188519	-1.10429	-0.696351	1.51405	0.69838	HV89152G00010	Peroxidase 66, Peroxidase 66	AT4G11290	Peroxidase superfamily protein
GO:0044710	single-organism metabolic process	MLOC_62156	4.58699	-0.508492	0.202757	1.4812	-1.62649	0.571063	1.48418	HV46253G00010	Probable sucrose-phosphate synthase, Sucrose-phosphate synthase 2	AT5G20280	Encodes a protein with putative sucrose-phosphate synthase activity, When the gene was expressed in transgenic tobacco plants, a clear trend for increased SPS activity was noted,, sucrose phosphate synthase 1F
GO:0044710	single-organism metabolic process	MLOC_5179	4.53579	0.465225	0.926764	-0.859911	-1.4184	0.762957	1.51031	HV135971G00010	Peroxygenase 1, Caleosin 1	AT5G55240	Catalyze hydroperoxide-dependent mono-oxygenation reactions, Require calcium for peroxygenase activity, Probably deeply buried in lipid droplets or microsomes,, ARABIDOPSIS THALIANA PEROXYGENASE 2
GO:0044710	single-organism metabolic process	MLOC_7704	4.41315	0.663015	0.715505	-0.718121	-0.217349	1.92446	0.66209	HV139900G00010	Fanconi anemia group I protein	AT5G49110	No description available,
GO:0044710	single-organism metabolic process	MLOC_5286	4.33788	0.0178072	0.254918	0.216524	-1.75508	0.361911	0.755285	HV136100G00010	acetyltransferase 25, NatB auxiliary subunit	AT5G58450	Tetratricopeptide repeat (TPR)-like superfamily protein
GO:0044710	single-organism metabolic process	MLOC_64670	4.17208	-0.947027	-0.414821	0.166449	-1.60283	0.457939	0.695465	HV49169G00010	59 kDa regulatory subunit B	AT1G13460	Protein phosphatase 2A regulatory B subunit family protein, Encodes protein phosphatase 2A (PP2A) B'theta subunit, Targeted to peroxisomes,
GO:0044710	single-organism metabolic process	MLOC_53738	4.16195	-0.151043	-0.0214184	-1.22664	-1.03211	1.02515	0.426282	HV38596G00010	Probable glycerophosphoryl diester phosphodiesterase 3	AT5G55480	SHV3-like 1, Glycerophosphoryl diester phosphodiesterase-like protein involved in cell wall cellulose accumulation and pectin linking, Impacts root hair, trichome and epidermal cell development,
GO:0044710	single-organism metabolic process	MLOC_58940	4.09579	-1.69013	-1.15044	0.590779	-2.38805	-0.353906	0.708623	HV43131G00010	Sn1-specific diacylglycerol lipase alpha	AT5G37710	alpha/beta-Hydrolases superfamily protein
GO:0044710	single-organism metabolic process	MLOC_72453	4.04897	1.19353	1.19404	-0.0552899	-0.455722	1.56183	-0.188823	HV61685G00020	efflux family protein 4, chloroplastic	AT2G21340	MATE efflux family protein
GO:0044710	single-organism metabolic process	MLOC_75667	4.04489	-0.170827	-0.413858	-0.0829276	-1.82528	0.19082	-0.032958	HV6856G00010	enzyme 59 kDa isoform, mitochondrial	AT4G00570	NAD-dependent malic enzyme 2, Encodes an NAD-dependent malic enzyme (NAD-ME) that does not act on oxaloacetate, indicating that it belongs to EC 1,1,1,39, It is a member of the beta family of NAD-MEs in plants, It appears to function as a homodimer or as a heterodimer with the alpha-type NAD-ME2 (At2g13560), NAD-ME2 transcript and protein levels are higher during the night than during the day,
GO:0044710	single-organism metabolic process	MLOC_493	4.02009	-1.29472	-0.30303	0.994401	-2.2093	-0.202069	2.30039	HV103404G00010	ATP synthase subunit a, ATP synthase subunit a	AT2G07741	ATPase, F0 complex, subunit A protein
GO:0044710	single-organism metabolic process	MLOC_25875	3.9794	0.319944	0.694153	1.56261	-0.633489	1.35906	-0.0856957	HV171897G00010	Lignin-forming anionic peroxidase, Peroxidase 66	AT5G17820	Peroxidase superfamily protein
GO:0044710	single-organism metabolic process	MLOC_54452	3.89637	0.0105448	0.770143	0.148575	-1.63624	0.325889	0.951749	HV39146G00010	cross-link repair 1A protein, DNA cross-link repair protein SNM1	AT2G45700	sterile alpha motif (SAM) domain-containing protein
GO:0044710	single-organism metabolic process	MLOC_48351	3.87791	-0.212349	-0.211916	0.922855	-0.877841	1.07744	1.01018	HV321957G00010	deoxymugineic-acid 2'-dioxygenase, 2-oxoglutarate (2OG) and Fe(II)-dependent oxygenase superfamily protein LENGTH=348	AT5G24530	Encodes a putative 2OG-Fe(II) oxygenase that is defense-associated but required for susceptibility to downy mildew,, 2-oxoglutarate (2OG) and Fe(II)-dependent oxygenase superfamily protein
GO:0044710	single-organism metabolic process	MLOC_39223	3.8125	-0.968895	-0.563501	0.483622	-1.87007	0.0606654	0.196967	HV2552667G00010	Probable gamma-aminobutyrate transaminase 3, mitochondrial	AT3G22200	Pyridoxal phosphate (PLP)-dependent transferases superfamily protein, Genetically redundant with POP3;mediates pollen tube guidance, Double mutants are self sterile; gamma-aminobutyrate transaminase subunit precursor; nuclear gene for mitochondrial product, Encodes gamma-aminobutyrate transaminase that uses pyruvate instead of alpha-ketoglutarate as cosubstrate, Mutations in POP2/HER1 render root…
GO:0044710	single-organism metabolic process	MLOC_14814	3.79323	1.24821	-0.116425	-0.942444	-0.869225	1.0542	1.3384	HV1569099G00010	Lignin-forming anionic peroxidase, Peroxidase 6	AT5G05340	Peroxidase superfamily protein
GO:0044710	single-organism metabolic process	MLOC_32625	3.75465	0.478289	0.207159	0.795612	-1.31778	0.590897	1.75977	HV230406G00010	No description available,	N/A	#N/A
GO:0044710	single-organism metabolic process	MLOC_63857	3.74041	0.116888	-0.987903	0.483997	-0.345488	1.55771	6.80127	HV48038G00010	Monogalactosyldiacylglycerol synthase 2, chloroplastic	AT5G20410	monogalactosyldiacylglycerol synthase 2, Encodes a type B monogalactosyldiacylglycerol (MGDG) synthase, Strongly induced by phosphate deprivation, and in non-photosynthetic tissues, Does not contribute to galactolipid synthesis under Pi-sufficient conditions but does under Pi starvation,
GO:0044710	single-organism metabolic process	MLOC_70132	3.70396	-0.0835454	0.0859874	0.0953884	-1.64254	0.24653	0.722278	HV5749G00010	CCCH domain-containing protein 19, Zinc finger CCCH domain-containing protein	AT2G16485	nucleic acid binding;zinc ion binding;DNA binding, Encodes NERD (Needed for RDR2-independent DNA methylation), a plant-specific GW repeat- and PHD finger-containing protein involved in siRNA-dependent DNA methylation,
GO:0044710	single-organism metabolic process	MLOC_71113	3.64118	1.23547	0.217777	-1.16106	-1.15044	0.71397	0.459656	HV59186G00010	Indole-3-glycerol phosphate synthase	AT5G48220	Aldolase-type TIM barrel family protein
GO:0044710	single-organism metabolic process	MLOC_15725	3.63737	0.235391	0.52471	0.0262574	-1.90186	-0.0389644	1.48677	HV1571415G00010	B3 domain-containing protein LFL1	AT3G26790	AP2/B3-like transcriptional factor family protein, Transcriptional factor with high similarity to the B3 region of the VP1/ABI3-like proteins, Full length FUS3 protein binds to the highly conserved RY motif [DNA motif CATGCA(TG)], present in many seed-specific promoters, and the B3 domains of this transcription factor is necessary for the specific interaction with the RY element, Transcriptional …
GO:0044710	single-organism metabolic process	MLOC_14804	3.62358	-0.565082	0.202033	2.69029	-1.08037	0.777048	5.49327	HV1569071G00010	ascorbate peroxidase S, chloroplastic/mitochondrial	AT4G35000	ascorbate peroxidase 3, Encodes a microsomal ascorbate peroxidase APX3, Ascorbate peroxidases are enzymes that scavenge hydrogen peroxide in plant cells, Eight types of APX have been described for Arabidopsis: three cytosolic (APX1, APX2, APX6), two chloroplastic types (stromal sAPX, thylakoid tAPX), and three microsomal (APX3, APX4, APX5) isoforms, The APX3 protein interacts with AKR2 (ankyrin-c…
GO:0044710	single-organism metabolic process	MLOC_12234	3.61115	-0.533687	0.495667	1.13885	-1.41822	0.434233	1.07207	HV1562863G00010	alkenal reductase (NADP(+)-dependent, Oxidoreductase, zinc-binding dehydrogenase family protein	AT3G03080	Zinc-binding dehydrogenase family protein
GO:0044710	single-organism metabolic process	MLOC_28133	3.58186	0.199434	0.428932	0.0160073	-1.37891	0.461798	0.637358	HV189416G00010	Transcription-repair-coupling factor	AT3G02060	DEAD/DEAH box helicase, putative
GO:0044710	single-organism metabolic process	MLOC_53533	3.52932	-0.40005	0.22865	0.642723	-1.43322	0.386165	0.636474	HV38442G00020	DNA polymerase I, DNA polymerase	AT3G20540	Encodes an organellar DNA polymerase I that is also involved in double strand break repair,, polymerase gamma 1
GO:0044710	single-organism metabolic process	MLOC_5536	3.49688	-0.383438	0.225632	0.382725	-0.925381	0.880688	0.542009	HV136369G00010	Mono- and diacylglycerol lipase, Lipase	AT5G18630	alpha/beta-Hydrolases superfamily protein
GO:0044710	single-organism metabolic process	MLOC_75948	3.49669	-1.83737	-0.854726	0.891858	-2.86624	-1.06025	0.748374	HV6955G00010	Callose synthase, glucan synthase-like 5 LENGTH=1780	AT4G03550	glucan synthase-like 5, Encodes a callose synthase that is required for wound and papillary callose formation in response to fungal pathogens Erysiphe and Blumeria, Mutants are resistant to P, parasitica and exhibit an exaggerated PR1 response,Contributes to PAMP-induced basal defense,
GO:0044710	single-organism metabolic process	MLOC_1773	3.47615	0.876347	0.0796655	-0.471205	-0.519905	1.27759	0.846753	HV115859G00020	Vegetative incompatibility protein HET-E-1	AT2G19430	DWD (DDB1-binding WD40 protein) hypersensitive to ABA 1, This gene is predicted to encode a protein with a DWD motif, It can bind to DDB1a in Y2H assays, and DDB1b in co-IP assays, and may be involved in the formation of a CUL4-based E3 ubiquitin ligase, Encodes a component of the putative Arabidopsis THO/TREX complex: THO1 or HPR1 (At5g09860), THO2 (At1g24706), THO3 or TEX1 (At5g56130), THO5 (At…
GO:0044710	single-organism metabolic process	MLOC_17145	3.47016	1.01596	0.989678	-0.00763226	-1.19287	0.602131	0.245455	HV1575745G00010	lysine-27, H4 lysine-20 and cytosine specific SUVH2, Histone-lysine N-methyltransferase, H3 lysine-9 specific, putative	AT5G04940	SU(VAR)3-9 homolog 1, Encodes a SU(VAR)3-9 homolog, a SET domain protein, Known SET domain proteins are involved in epigenetic control of gene expression and act as histone methyltransferases, There are 10 SUVH genes in Arabidopsis and members of this subfamily of the SET proteins have an additional conserved SRA domain,
GO:0044710	single-organism metabolic process	MLOC_26770	3.44246	-1.44784	-0.0538499	0.328154	-1.90993	-0.126489	1.38474	HV177871G00010	Cytochrome c oxidase subunit 2, Cytochrome c oxidase subunit 2	ATMG00160	cytochrome oxidase 2, cytochrome c oxidase subunit 2
GO:0044710	single-organism metabolic process	MLOC_9224	3.39986	-0.624866	0.216689	0.966286	-1.32923	0.436242	2.03384	HV150207G00010	NADH-quinone oxidoreductase subunit K, NADH-quinone oxidoreductase subunit K	ATMG00650	NADH dehydrogenase subunit 4L, Encodes NADH dehydrogenase subunit 4L,
GO:0044710	single-organism metabolic process	MLOC_11306	3.39747	-0.19431	-0.104724	-0.0278285	-1.26115	0.503309	0.380448	HV1560800G00010	II inositol 1,4,5-trisphosphate 5-phosphatase FRA3	AT1G65580	Endonuclease/exonuclease/phosphatase family protein
GO:0044710	single-organism metabolic process	MLOC_67419	3.37535	-1.35817	0.222886	1.38078	-1.77717	-0.0221287	0.125881	HV53065G00010	Mono- and diacylglycerol lipase, Lipase	AT5G18640	alpha/beta-Hydrolases superfamily protein
GO:0044710	single-organism metabolic process	MLOC_64195	3.29913	1.35957	0.0738281	-1.14632	-0.979382	0.742706	0.667139	HV48487G00010	Polycomb group protein EMBRYONIC FLOWER 2	AT5G51230	VEFS-Box of polycomb protein, Polycomb group protein with zinc finger domain involved in negative regulation of reproductive development, Forms a complex with FIE, CLF, and MSI1, This complex modulates the expression of target genes including AG, PI and AP3,
GO:0044710	single-organism metabolic process	MLOC_71040	3.29729	-2.18284	-1.24562	0.170998	-1.79136	-0.0700802	0.359774	HV590263G00010	No description available,	AT2G33570	Domain of unknown function (DUF23)
GO:0044710	single-organism metabolic process	MLOC_61929	3.26671	-0.455787	0.934703	1.42539	-1.2745	0.433332	0.654891	HV46011G00010	methyltransferase homolog	AT3G26410	Encodes a protein involved in modification of nucleosides in tRNA, Mutants have only 7,3% 2-methylguanosine levels of wild type counterparts,, methyltransferases;nucleic acid binding
GO:0044710	single-organism metabolic process	MLOC_76284	3.2649	-1.29818	-0.279557	0.39838	-1.87154	-0.164503	1.34289	HV70838G00010	oxidoreductase chain 4, NADH-ubiquinone oxidoreductase chain 4	ATMG00580	NADH dehydrogenase subunit 4, NADH dehydrogenase subunit 4
GO:0044710	single-organism metabolic process	MLOC_59289	3.25402	1.2607	0.649636	-1.18008	-0.367977	1.33425	0.32841	HV43435G00010	Mixed-linked glucan synthase, Cellulose synthase-like protein	AT5G16910	cellulose-synthase like D2, encodes a gene similar to cellulose synthase, Located in Golgi membranes,
GO:0044710	single-organism metabolic process	MLOC_68522	3.22269	-0.885618	-0.137976	0.386035	-1.13713	0.551136	0.221135	HV54908G00010	Methionine--tRNA ligase, Methionine--tRNA ligase	AT4G13780	methionine--tRNA ligase, putative / methionyl-tRNA synthetase, putative / MetRS, putative
GO:0044710	single-organism metabolic process	MLOC_12482	3.21568	-0.176995	0.738889	0.760385	-1.31425	0.370869	0.183833	HV1563389G00010	demethylase ALKBH5	AT4G02940	oxidoreductase, 2OG-Fe(II) oxygenase family protein
GO:0044710	single-organism metabolic process	MLOC_13869	3.21168	0.0355794	0.359204	-0.241272	-1.00484	0.678493	1.02857	HV1566692G00010	Callose synthase, glucan synthase-like 7 LENGTH=1958	AT1G06490	glucan synthase-like 7, Encodes Callose Synthase 7 (CalS7), a phloem-specific callose synthase responsible for callose deposition in developing sieve elements during phloem formation and in mature phloem induced by wounding,
GO:0044710	single-organism metabolic process	MLOC_38452	3.20814	-0.671707	-0.999351	0.0328701	-2.44902	-0.767277	1.12394	HV2550488G00010	oxidoreductin-2	AT2G38960	endoplasmic reticulum oxidoreductins 2, endoplasmic reticulum oxidoreductin
GO:0044710	single-organism metabolic process	MLOC_64657	3.20706	0.808758	0.440871	-0.582177	-0.645047	1.0362	0.769973	HV49158G00020	Granule-bound starch synthase 1, chloroplastic/amyloplastic	AT1G32900	UDP-Glycosyltransferase superfamily protein
GO:0044710	single-organism metabolic process	MLOC_63588	3.18218	-0.158259	0.319765	1.62667	-1.04038	0.629639	0.51579	HV47733G00010	Cyclopropane-fatty-acyl-phospholipid synthase	AT3G23510	Cyclopropane-fatty-acyl-phospholipid synthase
GO:0044710	single-organism metabolic process	MLOC_4523	3.15141	-0.517985	1.0587	1.29589	-1.27281	0.383193	0.603875	HV135217G00010	Probable Werner syndrome ATP-dependent helicase homolog 1	AT1G10930	DNA helicase involved in the maintenance of genome stability by modulation of the DNA damage response and suppression of homologous recombination,, DNA helicase (RECQl4A)
GO:0044710	single-organism metabolic process	MLOC_64782	3.14822	0.0501981	-0.124365	-1.08789	-1.6179	0.0366408	0.344519	HV49313G00010	fructofuranosidase, insoluble isoenzyme	AT3G52600	cell wall invertase 2
GO:0044710	single-organism metabolic process	MLOC_35096	3.13713	-1.15297	-0.690623	0.656314	-1.60627	0.0431783	0.183761	HV245587G00010	Phosphatidylinositol:ceramide inositolphosphotransferase	AT3G54020	Arabidopsis Inositol phosphorylceramide synthase 1, Inositol phosphorylceramide synthase
GO:0044710	single-organism metabolic process	MLOC_2480	3.1342	-0.503652	1.05176	1.66434	-0.991815	0.656285	1.71287	HV122108G00010	Dihydroorotase, mitochondrial, Dihydroorotase	AT4G22930	Encodes dihydroorotase (PYR4),, pyrimidin 4
GO:0044710	single-organism metabolic process	MLOC_73746	3.12303	-0.70975	0.170454	-0.194721	-1.31528	0.32766	0.351798	HV64332G00010	Probable respiratory burst oxidase homolog protein I, Respiratory burst oxidase protein D, putative, expressed	AT5G47910	NADPH/respiratory burst oxidase protein D (RbohD),Interacts with AtrbohF gene to fine tune the spatial control of ROI production and hypersensitive response to cell in and around infection site,, respiratory burst oxidase homologue D
GO:0044710	single-organism metabolic process	MLOC_57285	3.09239	-0.127558	0.0198628	-0.114122	-0.809805	0.818917	0.962169	HV41604G00030	FtsZ homolog 2-1, chloroplastic, Cell division protein ftsZ, putative	AT3G52750	Nuclear gene that encodes a plastidial division protein (FtsZ2-2), FtsZ2-2 is involved in chloroplast morphology and internal organisation in addition to participating in chloroplast partition, Tubulin/FtsZ family protein
GO:0044710	single-organism metabolic process	MLOC_54117	3.07637	-0.252661	-0.302518	0.279172	-1.274	0.347225	0.312328	HV38901G00020	synthase [NAD(P)(+)]-like, tRNA-dihydrouridine synthase, putative	AT4G38890	FMN-linked oxidoreductases superfamily protein
GO:0044710	single-organism metabolic process	MLOC_81608	3.04917	-0.0917225	-1.08037	1.89927	-1.53555	0.072864	2.47892	HV97223G00010	Alpha-dioxygenase 2	AT3G01420	Peroxidase superfamily protein, Encodes an alpha-dioxygenase involved in protection against oxidative stress and cell death, Induced in response to Salicylic acid and oxidative stress, Independent of NPR1 in induction by salicylic acid,
GO:0044710	single-organism metabolic process	MLOC_34374	3.04436	-1.12576	0.237918	0.645887	-1.37449	0.231648	0.934597	HV243680G00010	Glycine--tRNA ligase 1, mitochondrial, Glycine-tRNA ligase	AT1G29880	glycyl-tRNA synthetase / glycine--tRNA ligase
GO:0044710	single-organism metabolic process	MLOC_10762	3.0425	-0.146986	0.517097	-0.0796388	-1.20416	0.401092	0.445345	HV1559739G00010	Thioredoxin H4-2	AT3G08710	thioredoxin H-type 9, Associated to plasma membrane, Moves cell to cell, suggesting a role in intercellular communication,
GO:0044710	single-organism metabolic process	MLOC_53294	3.02522	0.0222234	0.0678833	-0.15739	-1.32884	0.268199	0.600522	HV38213G00010	Probable ADP-ribosylation factor GTPase-activating protein AGD14	AT4G13350	NSP (nuclear shuttle protein)-interacting GTPase, Encodes a GTPase that interacts with nuclear shuttle proteins (NSPs) from a number of different plant viruses, The gene is widely expressed and NIG transcript levels do not rise in response to viral infection, This cytoplasmic protein does not directly interact with a viral movement protein (MP), but, it does promote the movement of NSP from the n…
GO:0044710	single-organism metabolic process	MLOC_32589	3.02514	-0.0423172	-0.109988	0.554977	-0.994105	0.602895	1.85605	HV230032G00010	polymerase 2	AT4G02390	poly(ADP-ribose) polymerase, Encodes a DNA dependent nuclear poly (ADP-ribose) polymerase (E,C,2,4,2,30), thought to be involved in post-translational modification ,
GO:0044710	single-organism metabolic process	MLOC_59902	3.0123	0.923601	0.320235	-0.714186	-0.196551	1.39432	0.649541	HV44018G00010	Amorpha-4,11-diene 12-monooxygenase, Cytochrome P450, putative	AT3G26330	cytochrome P450, family 71, subfamily B, polypeptide 37, putative cytochrome P450

## Sheet: hvcbp20_2-1_D_GO
The results of GO enrichment analysis of genes specifically DOWN-regulated in hvcbp20.ab mutant at the onset of water stress (hvcbp20_2_1_D)
GO-term	Log2-Enrichment	p-value	Subset ratio	Description
GO:0005975	1.41	6.35e-05	10.628019323671497	carbohydrate metabolic process
GO:0000272	4.02	0.000283	1.932367149758454	polysaccharide catabolic process
GO:0006810	0.89	0.000683	15.942028985507244	transport
GO:0044723	1.62	0.000746	6.280193236714976	single-organism carbohydrate metabolic process
GO:0005982	3.56	0.000996	1.932367149758454	starch metabolic process
GO:0071705	2.06	0.01	2.898550724637681	nitrogen compound transport
GO:0044765	0.97	0.01	12.560386473429952	single-organism transport

## Sheet: hvcbp20_2-1_D_genes
GO-term	Description	#gene_id	gene_description	Gene name	FC ([cbp20-2] vs [cbp20-1]) ( DOWN - FC ([cbp20-2] vs [cbp20-1]) )	[Sebastian, 1](normalized)	[Sebastian, 2](normalized)	[Sebastian, 3](normalized)	[cbp20, 1](normalized)	[cbp20, 2](normalized)	[cbp20, 3](normalized)	Plaza ID	Description Hv	Arabidopsis orthologous	gene_name	gene_description
GO:0005975	carbohydrate metabolic process	HV62902G00010	Glucan endo-1,3-beta-glucosidase GII, endo-1,3-beta-glucosidase, basic, Beta-1,3-glucanase 2	MLOC_73077	-9.71055	-0.345285	-1.65705	-0.809764	2.03583	-1.24372	-0.11832	HV62902G00010	Lignin-forming anionic peroxidase, Peroxidase 6	AT4G16260	No gene-name available,	Glycosyl hydrolase superfamily protein, Encodes a putative beta-1,3-endoglucanase that interacts with the 30C02 cyst nematode effector, May play a role in host defense,
GO:0006810	transport	HV1562323G00010	Putative boron transporter 5, Anion exchange family protein	MLOC_12009	-8.79813	0.357074	-0.259245	-0.259245	0.756089	-2.38111	-1.80124	HV1562323G00010	Adenine/guanine permease AZG2, Xanthine/uracil permease family protein LENGTH=530	AT1G15460	REQUIRES HIGH BORON 4, BOR4, ATBOR4, ARABIDOPSIS THALIANA REQUIRES HIGH BORON 4, Q9XI23	Encodes a efflux-type boron transporter, Over-expression improved plant growth under B toxic conditions,, HCO3- transporter family
GO:0044765	single-organism transport	HV1562323G00010	Putative boron transporter 5, Anion exchange family protein	MLOC_12009	-8.79813	0.357074	-0.259245	-2.78518	0.756089	-2.38111	-1.80124	HV1562323G00010	Adenine/guanine permease AZG2, Xanthine/uracil permease family protein LENGTH=530	AT1G15460	REQUIRES HIGH BORON 4, BOR4, ATBOR4, ARABIDOPSIS THALIANA REQUIRES HIGH BORON 4, Q9XI23	Encodes a efflux-type boron transporter, Over-expression improved plant growth under B toxic conditions,, HCO3- transporter family
GO:0006810	transport	HV399894G00010	Equilibrative nucleotide transporter 6	MLOC_55464	-7.62468	0.349443	-0.855838	-0.855838	1.78092	-1.14975	-0.926286	HV399894G00010	Major pollen allergen bet v 1-d/h, putative	AT4G05120	EQUILIBRATIVE NUCLEOSIDE TRANSPORTER 3, FUR1, ATENT3, ENT3, FUDR RESISTANT 1, Q9M0Y3	Encodes an equilibrative nucleoside transporter AtENT3, Mutations of this locus allow mutants to grow on uridine analogue fluorouridine,, Major facilitator superfamily protein
GO:0071705	nitrogen compound transport	HV399894G00010	Equilibrative nucleotide transporter 6	MLOC_55464	-7.62468	0.349443	-0.855838	-0.855838	1.78092	-1.14975	-0.926286	HV399894G00010	Major pollen allergen bet v 1-d/h, putative	AT4G05120	EQUILIBRATIVE NUCLEOSIDE TRANSPORTER 3, FUR1, ATENT3, ENT3, FUDR RESISTANT 1, Q9M0Y3	Encodes an equilibrative nucleoside transporter AtENT3, Mutations of this locus allow mutants to grow on uridine analogue fluorouridine,, Major facilitator superfamily protein
GO:0044765	single-organism transport	HV399894G00010	Equilibrative nucleotide transporter 6	MLOC_55464	-7.62468	0.349443	-0.855838	-0.50228	1.78092	-1.14975	-0.926286	HV399894G00010	Major pollen allergen bet v 1-d/h, putative	AT4G05120	EQUILIBRATIVE NUCLEOSIDE TRANSPORTER 3, FUR1, ATENT3, ENT3, FUDR RESISTANT 1, Q9M0Y3	Encodes an equilibrative nucleoside transporter AtENT3, Mutations of this locus allow mutants to grow on uridine analogue fluorouridine,, Major facilitator superfamily protein
GO:0005975	carbohydrate metabolic process	HV1569064G00010	Mannose-6-phosphate isomerase	MLOC_14802	-6.57337	0.00511233	-1.00082	-0.323479	1.38705	-1.32959	-0.511148	HV1569064G00010	No description available,	AT1G67070	DIN9, PHOSPHOMANNOSE ISOMERASE 2, DARK INDUCIBLE 9, PMI2, Q9FZH5	Mannose-6-phosphate isomerase, type I, Encodes a protein with phosphomannose isomerase activity that is involved in synthesis of ascorbic acid, Expression is induced after 24 hours of dark treatment, in senescing leaves and treatment with exogenous photosynthesis inhibitor, Induction of gene expression was suppressed in excised leaves supplied with sugar, The authors suggest that the gene's expre…
GO:0005975	carbohydrate metabolic process	HV50865G00010	Cellulose synthase-like protein E1	MLOC_65914	-6.442	-0.456863	-0.503486	0.132164	1.43875	-1.24876	-0.566959	HV50865G00010	No description available,	AT1G55850	Q8VZK9, ATCSLE1, CSLE1, cellulose synthase like E1	encodes a protein similar to cellulose synthase, cellulose synthase like E1
GO:0044723	single-organism carbohydrate metabolic process	HV50865G00010	Cellulose synthase-like protein E1	MLOC_65914	-6.442	-0.456863	-0.503486	0.132164	1.43875	-1.24876	-0.566959	HV50865G00010	No description available,	AT1G55850	Q8VZK9, ATCSLE1, CSLE1, cellulose synthase like E1	encodes a protein similar to cellulose synthase, cellulose synthase like E1
GO:0006810	transport	HV41547G00010	Hexose carrier protein HEX6, Sugar transporter, putative	MLOC_57236	-5.89732	-1.06258	-0.756468	-0.756468	1.13609	-1.42397	-0.560201	HV41547G00010	Basic form of pathogenesis-related protein 1	AT1G50310	sugar transporter 9, ATSTP9, SUGAR TRANSPORTER 9, STP9, Q9SX48	sugar transporter 9
GO:0044765	single-organism transport	HV41547G00010	Hexose carrier protein HEX6, Sugar transporter, putative	MLOC_57236	-5.89732	-1.06258	-0.756468	-0.607487	1.13609	-1.42397	-0.560201	HV41547G00010	Basic form of pathogenesis-related protein 1	AT1G50310	sugar transporter 9, ATSTP9, SUGAR TRANSPORTER 9, STP9, Q9SX48	sugar transporter 9
GO:0005975	carbohydrate metabolic process	HV1581754G00010	Probable alpha,alpha-trehalose-phosphate synthase	MLOC_18725	-5.89107	-0.0418717	-1.56614	-0.0895592	1.36114	-1.19739	-0.969286	HV1581754G00010	No description available,	AT2G18700	TREHALOSE-6-PHOSPHATE SYNTHASE 11, ATTPS11, TPS11, trehalose phosphatase/synthase 11, ATTPSB, Q9ZV48	trehalose phosphatase/synthase 11, Encodes an enzyme putatively involved in trehalose biosynthesis, The protein has a trehalose synthase (TPS)-like domain that may or may not be active as well as a trehalose phosphatase (TPP)-like domain,
GO:0044723	single-organism carbohydrate metabolic process	HV1581754G00010	Probable alpha,alpha-trehalose-phosphate synthase	MLOC_18725	-5.89107	-0.0418717	-1.56614	-0.0895592	1.36114	-1.19739	-0.969286	HV1581754G00010	No description available,	AT2G18700	TREHALOSE-6-PHOSPHATE SYNTHASE 11, ATTPS11, TPS11, trehalose phosphatase/synthase 11, ATTPSB, Q9ZV48	trehalose phosphatase/synthase 11, Encodes an enzyme putatively involved in trehalose biosynthesis, The protein has a trehalose synthase (TPS)-like domain that may or may not be active as well as a trehalose phosphatase (TPP)-like domain,
GO:0005975	carbohydrate metabolic process	HV135953G00010	Beta-amylase	MLOC_5168	-5.79952	1.10757	0.29595	-1.1742	1.8752	-0.660737	0.331795	HV135953G00010	Polyadenylate-binding protein, cytoplasmic and nuclear, Polyadenylate-binding protein, putative	AT4G15210	P25853, BAM5, ARABIDOPSIS THALIANA BETA-AMYLASE, REDUCED BETA AMYLASE 1, AT-BETA-AMY, ATBETA-AMY, beta-amylase 5, RAM1, BMY1	cytosolic beta-amylase expressed in rosette leaves and inducible by sugar, RAM1 mutants have reduced beta amylase in leaves and stems,, beta-amylase 5
GO:0000272	polysaccharide catabolic process	HV135953G00010	Beta-amylase	MLOC_5168	-5.79952	1.10757	0.29595	-1.1742	1.8752	-0.660737	0.331795	HV135953G00010	Polyadenylate-binding protein, cytoplasmic and nuclear, Polyadenylate-binding protein, putative	AT4G15210	P25853, BAM5, ARABIDOPSIS THALIANA BETA-AMYLASE, REDUCED BETA AMYLASE 1, AT-BETA-AMY, ATBETA-AMY, beta-amylase 5, RAM1, BMY1
GO:0005975	carbohydrate metabolic process	HV136664G00010	Uncharacterized sugar kinase	MLOC_5761	-4.74497	1.26185	-0.192868	-0.200986	2.37722	0.130818	-1.47509	HV136664G00010	protein DnaJ, Chaperone protein dnaJ 11	AT4G28706	No gene-name available,	pfkB-like carbohydrate kinase family protein
GO:0044723	single-organism carbohydrate metabolic process	HV136664G00010	Uncharacterized sugar kinase	MLOC_5761	-4.74497	1.26185	-0.192868	-0.200986	2.37722	0.130818	-1.47509	HV136664G00010	protein DnaJ, Chaperone protein dnaJ 11	AT4G28706	No gene-name available,	pfkB-like carbohydrate kinase family protein
GO:0006810	transport	HV2549712G00010	Putative calcium-transporting ATPase 13, plasma membrane-type	MLOC_38109	-4.58447	-0.109162	-0.661318	-0.661318	0.48498	-1.71178	-0.0779049	HV2549712G00010	No description available,	AT3G21180	Q9LU41, ACA9, autoinhibited Ca(2+)-ATPase 9, ATACA9	autoinhibited Ca(2+)-ATPase 9, one of the type IIB calcium pump isoforms, encodes an autoinhibited Ca(2+)-ATPase that contains an N-terminal calmodulin binding autoinhibitory domain,
GO:0044765	single-organism transport	HV2549712G00010	Putative calcium-transporting ATPase 13, plasma membrane-type	MLOC_38109	-4.58447	-0.109162	-0.661318	-2.02702	0.48498	-1.71178	-0.0779049	HV2549712G00010	No description available,	AT3G21180	Q9LU41, ACA9, autoinhibited Ca(2+)-ATPase 9, ATACA9	autoinhibited Ca(2+)-ATPase 9, one of the type IIB calcium pump isoforms, encodes an autoinhibited Ca(2+)-ATPase that contains an N-terminal calmodulin binding autoinhibitory domain,
GO:0006810	transport	HV40687G00010	PIP1-3/PIP1-4, Aquaporin 2.1	MLOC_56278	-4.50155	1.22602	-0.0361498	-0.0361498	2.70045	0.530031	-0.858317	HV40687G00010	Probable peptide/nitrate transporter	AT2G16850	Q9ZVX8, PIP2;8, plasma membrane intrinsic protein 2;8, PIP3B, PLASMA MEMBRANE INTRINSIC PROTEIN 3B	plasma membrane intrinsic protein 2;8
GO:0005975	carbohydrate metabolic process	HV2553984G00010	Exo-alpha-(1-6)-L-arabinopyranosidase	MLOC_39594	-4.23692	-0.678206	-1.37601	-0.0455087	0.491066	-1.59195	-1.08431	HV2553984G00010	No description available,	AT5G20950	No gene-name available,	Glycosyl hydrolase family protein
GO:0005975	carbohydrate metabolic process	HV2547899G00010	Alpha-enolase	MLOC_37167	-4.16214	-1.50426	-0.655232	-1.19908	-0.645224	-2.70255	-0.583213	HV2547899G00010	DIMBOA UDP-glucosyltransferase BX9, UDP-Glycosyltransferase superfamily protein LENGTH=489	AT2G36530	LOW EXPRESSION OF OSMOTICALLY RESPONSIVE GENES 2, ENO2, ENOLASE 2, LOS2, P25696	Involved in light-dependent cold tolerance and encodes an enolase, Protein is tyrosine-phosphorylated and its phosphorylation state is modulated in response to ABA in Arabidopsis thaliana seeds,, Enolase
GO:0044723	single-organism carbohydrate metabolic process	HV2547899G00010	Alpha-enolase	MLOC_37167	-4.16214	-1.50426	-0.655232	-1.19908	-0.645224	-2.70255	-0.583213	HV2547899G00010	DIMBOA UDP-glucosyltransferase BX9, UDP-Glycosyltransferase superfamily protein LENGTH=489	AT2G36530	LOW EXPRESSION OF OSMOTICALLY RESPONSIVE GENES 2, ENO2, ENOLASE 2, LOS2, P25696	Involved in light-dependent cold tolerance and encodes an enolase, Protein is tyrosine-phosphorylated and its phosphorylation state is modulated in response to ABA in Arabidopsis thaliana seeds,, Enolase
GO:0006810	transport	HV37103G00020	Exocyst complex component EXO70A1, exocyst subunit exo70 family protein F1 LENGTH=683	MLOC_51834	-4.13658	1.60838	0.421868	0.421868	2.04499	-0.00344356	-1.23113	HV37103G00020	S-transferase F8, chloroplastic, Glutathione S-transferase	AT5G50380	ATEXO70F1, EXO70F1, exocyst subunit exo70 family protein F1	exocyst subunit exo70 family protein F1, A member of EXO70 gene family, putative exocyst subunits, conserved in land plants, Arabidopsis thaliana contains 23 putative EXO70 genes, which can be classified into eight clusters on the phylogenetic tree,
GO:0044765	single-organism transport	HV37103G00020	Exocyst complex component EXO70A1, exocyst subunit exo70 family protein F1 LENGTH=683	MLOC_51834	-4.13658	1.60838	0.421868	-0.851092	2.04499	-0.00344356	-1.23113	HV37103G00020	S-transferase F8, chloroplastic, Glutathione S-transferase	AT5G50380	ATEXO70F1, EXO70F1, exocyst subunit exo70 family protein F1	exocyst subunit exo70 family protein F1, A member of EXO70 gene family, putative exocyst subunits, conserved in land plants, Arabidopsis thaliana contains 23 putative EXO70 genes, which can be classified into eight clusters on the phylogenetic tree,
GO:0005975	carbohydrate metabolic process	HV60882G00010	Bifunctional UDP-glucose 4-epimerase and UDP-xylose 4-epimerase	MLOC_72010	-4.12689	0.0843105	-0.883942	0.328954	1.23982	-0.805232	-0.0325476	HV60882G00010	Putative Myb family transcription factor At1g14600	AT1G12780	UGE1, A, THALIANA UDP-GLC 4-EPIMERASE 1, UDP-D-glucose/UDP-D-galactose 4-epimerase 1, ATUGE1, Q42605	UDP-D-glucose/UDP-D-galactose 4-epimerase 1, Encodes a UDP-glucose epimerase that catalyzes the interconversion of the sugar nucleotides UDP-glucose UDP-galactose via a UDP-4-keto-hexose intermediate, Responsive to stress,
GO:0044723	single-organism carbohydrate metabolic process	HV60882G00010	Bifunctional UDP-glucose 4-epimerase and UDP-xylose 4-epimerase	MLOC_72010	-4.12689	0.0843105	-0.883942	0.328954	1.23982	-0.805232	-0.0325476	HV60882G00010	Putative Myb family transcription factor At1g14600	AT1G12780	UGE1, A, THALIANA UDP-GLC 4-EPIMERASE 1, UDP-D-glucose/UDP-D-galactose 4-epimerase 1, ATUGE1, Q42605	UDP-D-glucose/UDP-D-galactose 4-epimerase 1, Encodes a UDP-glucose epimerase that catalyzes the interconversion of the sugar nucleotides UDP-glucose UDP-galactose via a UDP-4-keto-hexose intermediate, Responsive to stress,
GO:0006810	transport	HV53582G00010	Probable peptide/nitrate transporter	MLOC_67756	-4.11782	1.24452	0.382573	0.382573	0.89149	-1.15039	0.364913	HV53582G00010	inactive leucine-rich repeat receptor-like protein kinase At3g03770, Protein kinase	AT5G01180	peptide transporter 5, ARABIDOPSIS THALIANA PEPTIDE TRANSPORTER 5, ATPTR5, PTR5, Q9LFB8	Encodes a dipeptide transporter expressed in pollen and ovules during early seed development, GFP-tagged PTR5 localizes to the plasma membrane,, peptide transporter 5
GO:0071705	nitrogen compound transport	HV53582G00010	Probable peptide/nitrate transporter	MLOC_67756	-4.11782	1.24452	0.382573	0.382573	0.89149	-1.15039	0.364913	HV53582G00010	inactive leucine-rich repeat receptor-like protein kinase At3g03770, Protein kinase	AT5G01180	peptide transporter 5, ARABIDOPSIS THALIANA PEPTIDE TRANSPORTER 5, ATPTR5, PTR5, Q9LFB8	Encodes a dipeptide transporter expressed in pollen and ovules during early seed development, GFP-tagged PTR5 localizes to the plasma membrane,, peptide transporter 5
GO:0044765	single-organism transport	HV53582G00010	Probable peptide/nitrate transporter	MLOC_67756	-4.11782	1.24452	0.382573	0.0870792	0.89149	-1.15039	0.364913	HV53582G00010	inactive leucine-rich repeat receptor-like protein kinase At3g03770, Protein kinase	AT5G01180	peptide transporter 5, ARABIDOPSIS THALIANA PEPTIDE TRANSPORTER 5, ATPTR5, PTR5, Q9LFB8	Encodes a dipeptide transporter expressed in pollen and ovules during early seed development, GFP-tagged PTR5 localizes to the plasma membrane,, peptide transporter 5
GO:0006810	transport	HV39859G00020	Calcineurin subunit B type 1, Calcium-binding EF-hand family protein LENGTH=564	MLOC_55325	-4.04179	-0.144692	-1.19788	-1.19788	1.51896	-0.496039	-1.07328	HV39859G00020	No description available,	AT1G53210	AtNCL, NCL, Na+/Ca2+ exchanger	Encodes a Na+/Ca 2+ exchanger-like protein that participates in the maintenance of Ca 2+ homeostasis,, sodium/calcium exchanger family protein / calcium-binding EF hand family protein
GO:0044765	single-organism transport	HV39859G00020	Calcineurin subunit B type 1, Calcium-binding EF-hand family protein LENGTH=564	MLOC_55325	-4.04179	-0.144692	-1.19788	-0.67	1.51896	-0.496039	-1.07328	HV39859G00020	No description available,	AT1G53210	AtNCL, NCL, Na+/Ca2+ exchanger	Encodes a Na+/Ca 2+ exchanger-like protein that participates in the maintenance of Ca 2+ homeostasis,, sodium/calcium exchanger family protein / calcium-binding EF hand family protein
GO:0006810	transport	HV79365G00010	Adenine/guanine permease AZG2, Xanthine/uracil permease family protein LENGTH=530	MLOC_78248	-3.98806	0.839704	-0.520826	-0.520826	0.827922	-1.16777	-1.50723	HV79365G00010	adenylyltransferase large subunit 2, chloroplastic/amyloplastic	AT5G50300	AZG2, ATAZG2, AZA-GUANINE RESISTANT2, ARABIDOPSIS THALIANA AZA-GUANINE RESISTANT2, Q84MA8	Xanthine/uracil permease family protein, Encodes a homolog of the adenine-guanine-hypoxanthine transporter AzgA of Aspergillus nidulans, Function as a plant adenine-guanine transporter, Two closely related genes exist in Arabidopsis: AT3G10960 (Azg1) and AT5G50300 (Azg2),
GO:0071705	nitrogen compound transport	HV79365G00010	Adenine/guanine permease AZG2, Xanthine/uracil permease family protein LENGTH=530	MLOC_78248	-3.98806	0.839704	-0.520826	-0.520826	0.827922	-1.16777	-1.50723	HV79365G00010	adenylyltransferase large subunit 2, chloroplastic/amyloplastic	AT5G50300	AZG2, ATAZG2, AZA-GUANINE RESISTANT2, ARABIDOPSIS THALIANA AZA-GUANINE RESISTANT2, Q84MA8	Xanthine/uracil permease family protein, Encodes a homolog of the adenine-guanine-hypoxanthine transporter AzgA of Aspergillus nidulans, Function as a plant adenine-guanine transporter, Two closely related genes exist in Arabidopsis: AT3G10960 (Azg1) and AT5G50300 (Azg2),
GO:0044765	single-organism transport	HV79365G00010	Adenine/guanine permease AZG2, Xanthine/uracil permease family protein LENGTH=530	MLOC_78248	-3.98806	0.839704	-0.520826	-1.15482	0.827922	-1.16777	-1.50723	HV79365G00010	adenylyltransferase large subunit 2, chloroplastic/amyloplastic	AT5G50300	AZG2, ATAZG2, AZA-GUANINE RESISTANT2, ARABIDOPSIS THALIANA AZA-GUANINE RESISTANT2, Q84MA8	Xanthine/uracil permease family protein, Encodes a homolog of the adenine-guanine-hypoxanthine transporter AzgA of Aspergillus nidulans, Function as a plant adenine-guanine transporter, Two closely related genes exist in Arabidopsis: AT3G10960 (Azg1) and AT5G50300 (Azg2),
GO:0005975	carbohydrate metabolic process	HV5717G00010	DPE1, chloroplastic/amyloplastic	MLOC_69929	-3.82126	1.48465	-0.00939425	0.0270156	2.20417	0.270123	-0.0839465	HV5717G00010	Calcineurin B-like protein	AT5G64860	Q9LV91, disproportionating enzyme, DPE1	Encodes a maltotriose-metabolizing enzyme with chloroplastic &#945;-1,4-glucanotransferase activity, Mutant has altered starch degradation,, disproportionating enzyme
GO:0000272	polysaccharide catabolic process	HV5717G00010	DPE1, chloroplastic/amyloplastic	MLOC_69929	-3.82126	1.48465	-0.00939425	0.0270156	2.20417	0.270123	-0.0839465	HV5717G00010	Calcineurin B-like protein	AT5G64860	Q9LV91, disproportionating enzyme, DPE1	Encodes a maltotriose-metabolizing enzyme with chloroplastic &#945;-1,4-glucanotransferase activity, Mutant has altered starch degradation,, disproportionating enzyme
GO:0044723	single-organism carbohydrate metabolic process	HV5717G00010	DPE1, chloroplastic/amyloplastic	MLOC_69929	-3.82126	1.48465	-0.00939425	0.0270156	2.20417	0.270123	-0.0839465	HV5717G00010	Calcineurin B-like protein	AT5G64860	Q9LV91, disproportionating enzyme, DPE1	Encodes a maltotriose-metabolizing enzyme with chloroplastic &#945;-1,4-glucanotransferase activity, Mutant has altered starch degradation,, disproportionating enzyme
GO:0005982	starch metabolic process	HV5717G00010	DPE1, chloroplastic/amyloplastic	MLOC_69929	-3.82126	1.48465	-0.00939425	0.0270156	2.20417	0.270123	-0.0839465	HV5717G00010	Calcineurin B-like protein	AT5G64860	Q9LV91, disproportionating enzyme, DPE1	Encodes a maltotriose-metabolizing enzyme with chloroplastic &#945;-1,4-glucanotransferase activity, Mutant has altered starch degradation,, disproportionating enzyme
GO:0006810	transport	HV135860G00010	pore calcium channel protein 1	MLOC_5085	-3.79699	1.18853	-0.210054	-0.210054	1.68707	-0.237782	-1.36416	HV135860G00010	Phosphoribulokinase, chloroplastic, Phosphoribulokinase/uridine kinase	AT4G03560	FATTY ACID OXYGENATION UPREGULATED 2, two-pore channel 1, ATTPC1, CALCIUM CHANNEL 1, TPC1, ATCCH1, FOU2, Q94KI8	Encodes a depolarization-activated Ca(2+) channel, Anti-sense experiments with this gene as well as Sucrose-H(+) symporters and complementation of yeast sucrose uptake mutant cch1 suggest that this protein mediates a voltage-activated Ca(2+ )influx, Mutants lack detectable SV channel activity suggesting TPC1 is essential component of the SV channel, Patch clamp analysis of loss of function mutati…
GO:0044765	single-organism transport	HV135860G00010	pore calcium channel protein 1	MLOC_5085	-3.79699	1.18853	-0.210054	-0.618595	1.68707	-0.237782	-1.36416	HV135860G00010	Phosphoribulokinase, chloroplastic, Phosphoribulokinase/uridine kinase	AT4G03560	FATTY ACID OXYGENATION UPREGULATED 2, two-pore channel 1, ATTPC1, CALCIUM CHANNEL 1, TPC1, ATCCH1, FOU2, Q94KI8	Encodes a depolarization-activated Ca(2+) channel, Anti-sense experiments with this gene as well as Sucrose-H(+) symporters and complementation of yeast sucrose uptake mutant cch1 suggest that this protein mediates a voltage-activated Ca(2+ )influx, Mutants lack detectable SV channel activity suggesting TPC1 is essential component of the SV channel, Patch clamp analysis of loss of function mutati…
GO:0006810	transport	HV245198G00010	Ras-related protein Rab	MLOC_34992	-3.75327	0.497659	-0.577886	-0.577886	1.60022	-0.307928	-1.01249	HV245198G00010	Telomere-binding protein 1	AT1G01200	RAB GTPase homolog A3, RABA3, ARABIDOPSIS RAB GTPASE HOMOLOG A3, ATRABA3, ATRAB-A3, Q9LNK1	RAB GTPase homolog A3
GO:0006810	transport	HV88585G00010	PIP1-3/PIP1-4, Aquaporin	MLOC_80094	-3.68612	1.09494	0.320722	0.320722	2.52409	0.641984	-1.27172	HV88585G00010	Pentatricopeptide repeat-containing protein	AT4G00430	TRANSMEMBRANE PROTEIN C, PLASMA MEMBRANE INTRINSIC PROTEIN 1E, PIP1E, plasma membrane intrinsic protein 1;4, TMP-C, PIP1;4, Q39196	plasma membrane intrinsic protein 1;4, a member of the plasma membrane intrinsic protein subfamily PIP1,
GO:0006810	transport	HV2555770G00010	Sodium-coupled neutral amino acid transporter, Amino acid transporter-like protein	MLOC_40001	-3.66161	0.108027	-0.944411	-0.944411	1.22259	-0.649894	-1.5397	HV2555770G00010	Protein FMP52, mitochondrial, NAD dependent epimerase/dehydratase family protein	AT5G38820	No gene-name available,	Encodes a putative amino acid transporter,, Transmembrane amino acid transporter family protein
GO:0071705	nitrogen compound transport	HV2555770G00010	Sodium-coupled neutral amino acid transporter, Amino acid transporter-like protein	MLOC_40001	-3.66161	0.108027	-0.944411	-0.944411	1.22259	-0.649894	-1.5397	HV2555770G00010	Protein FMP52, mitochondrial, NAD dependent epimerase/dehydratase family protein	AT5G38820	No gene-name available,	Encodes a putative amino acid transporter,, Transmembrane amino acid transporter family protein
GO:0044765	single-organism transport	HV2555770G00010	Sodium-coupled neutral amino acid transporter, Amino acid transporter-like protein	MLOC_40001	-3.66161	0.108027	-0.944411	-1.48123	1.22259	-0.649894	-1.5397	HV2555770G00010	Protein FMP52, mitochondrial, NAD dependent epimerase/dehydratase family protein	AT5G38820	No gene-name available,	Encodes a putative amino acid transporter,, Transmembrane amino acid transporter family protein
GO:0006810	transport	HV159191G00010	Probable peptide/nitrate transporter At2g40460	MLOC_20817	-3.65873	0.516432	-0.830893	-0.830893	0.596619	-1.27473	-1.37014	HV159191G00010	IPL1-related protein kinase 2, Kinase family protein	AT5G46050	peptide transporter 3, PTR3, ARABIDOPSIS THALIANA PEPTIDE TRANSPORTER 3, ATPTR3, Q9FNL7	Encodes a di- and tri-peptide transporter involved in responses to wounding, virulent bacterial pathogens, and high NaCl concentrations, The protein is predicted to have 12 transmembrane helicies,, peptide transporter 3
GO:0006810	transport	HV280566G00010	transfer protein-like protein At2g13820	MLOC_45727	-3.65767	0.0197543	1.19661	1.19661	1.74421	-0.126713	-0.0990768	HV280566G00010	Pentatricopeptide repeat-containing protein	AT3G22600	No gene-name available,	Bifunctional inhibitor/lipid-transfer protein/seed storage 2S albumin superfamily protein
GO:0044765	single-organism transport	HV280566G00010	transfer protein-like protein At2g13820	MLOC_45727	-3.65767	0.0197543	1.19661	-1.53822	1.74421	-0.126713	-0.0990768	HV280566G00010	Pentatricopeptide repeat-containing protein	AT3G22600	No gene-name available,	Bifunctional inhibitor/lipid-transfer protein/seed storage 2S albumin superfamily protein
GO:0006810	transport	HV2546599G00010	ribosomal export protein NMD3, Nonsense-mediated mRNA decay NMD3 family protein	MLOC_36322	-3.63706	0.938109	-0.44104	-0.44104	1.54377	-0.319007	-0.914152	HV2546599G00010	Calcineurin subunit B type 1, Calcium-binding EF-hand family protein LENGTH=564	AT2G03820	Nonsense-Mediated mRNA Decay 3, NMD3, AtNMD3	nonsense-mediated mRNA decay NMD3 family protein, Encodes a protein involved in the nuclear export of the 60S ribosomal subunit and formation of the secondary cell wall,
GO:0044765	single-organism transport	HV2546599G00010	ribosomal export protein NMD3, Nonsense-mediated mRNA decay NMD3 family protein	MLOC_36322	-3.63706	0.938109	-0.44104	-0.792042	1.54377	-0.319007	-0.914152	HV2546599G00010	Calcineurin subunit B type 1, Calcium-binding EF-hand family protein LENGTH=564	AT2G03820	Nonsense-Mediated mRNA Decay 3, NMD3, AtNMD3	nonsense-mediated mRNA decay NMD3 family protein, Encodes a protein involved in the nuclear export of the 60S ribosomal subunit and formation of the secondary cell wall,
GO:0006810	transport	HV52734G00010	toxin extrusion protein 1	MLOC_67216	-3.56039	0.583426	-0.719793	-0.719793	1.06279	-0.769239	-0.938832	HV52734G00010	No description available,	AT5G52450	No gene-name available,	MATE efflux family protein
GO:0044765	single-organism transport	HV52734G00010	toxin extrusion protein 1	MLOC_67216	-3.56039	0.583426	-0.719793	-1.36307	1.06279	-0.769239	-0.938832	HV52734G00010	No description available,	AT5G52450	No gene-name available,	MATE efflux family protein
GO:0006810	transport	HV275010G00010	16 kDa proteolipid subunit, V-type proton ATPase 16 kDa proteolipid subunit c1/c3/c5	MLOC_44602	-3.54622	0.62941	-0.329103	-0.329103	1.50781	-0.318476	-0.318735	HV275010G00010	cycle-associated 7-like protein	AT1G19910	P0DH94, P0DH92, AVA-P2, AVA-2PE, ATVHA-C2, VACUOLAR-TYPE H+ ATPASE C2, P59228, P0DH93	ATPase, F0/V0 complex, subunit C protein, vacuolar H+-pumping ATPase 16 kDa proteolipid (ava-p2)
GO:0044765	single-organism transport	HV275010G00010	16 kDa proteolipid subunit, V-type proton ATPase 16 kDa proteolipid subunit c1/c3/c5	MLOC_44602	-3.54622	0.62941	-0.329103	0.166028	1.50781	-0.318476	-0.318735	HV275010G00010	cycle-associated 7-like protein	AT1G19910	P0DH94, P0DH92, AVA-P2, AVA-2PE, ATVHA-C2, VACUOLAR-TYPE H+ ATPASE C2, P59228, P0DH93	ATPase, F0/V0 complex, subunit C protein, vacuolar H+-pumping ATPase 16 kDa proteolipid (ava-p2)
GO:0005975	carbohydrate metabolic process	HV1561797G00010	Sucrose synthase 1, Sucrose synthase	MLOC_11770	-3.51641	0.194916	-1.07144	-1.52063	1.69355	-0.120548	-0.80208	HV1561797G00010	Zinc finger protein 7, Zinc finger protein 7	AT3G43190	sucrose synthase 4, ATSUS4, ARABIDOPSIS THALIANA SUCROSE SYNTHASE 4, SUS4, Q9LXL5	Encodes a protein with sucrose synthase activity (SUS4),, sucrose synthase 4
GO:0044723	single-organism carbohydrate metabolic process	HV1561797G00010	Sucrose synthase 1, Sucrose synthase	MLOC_11770	-3.51641	0.194916	-1.07144	-1.52063	1.69355	-0.120548	-0.80208	HV1561797G00010	Zinc finger protein 7, Zinc finger protein 7	AT3G43190	sucrose synthase 4, ATSUS4, ARABIDOPSIS THALIANA SUCROSE SYNTHASE 4, SUS4, Q9LXL5	Encodes a protein with sucrose synthase activity (SUS4),, sucrose synthase 4
GO:0006810	transport	HV280723G00010	PIP1-3/PIP1-4	MLOC_45747	-3.51027	0.951709	0.270409	0.270409	2.4785	0.666915	-1.45641	HV280723G00010	Auxin-responsive protein	AT4G00430	TRANSMEMBRANE PROTEIN C, PLASMA MEMBRANE INTRINSIC PROTEIN 1E, PIP1E, plasma membrane intrinsic protein 1;4, TMP-C, PIP1;4, Q39196	plasma membrane intrinsic protein 1;4, a member of the plasma membrane intrinsic protein subfamily PIP1,
GO:0006810	transport	HV49133G00010	toxin extrusion protein 1	MLOC_64641	-3.47453	0.361739	-0.829668	-0.829668	0.10324	-1.69358	0.166289	HV49133G00010	WAT1-related protein At3g02690, chloroplastic	AT5G52450	No gene-name available,	MATE efflux family protein
GO:0044765	single-organism transport	HV49133G00010	toxin extrusion protein 1	MLOC_64641	-3.47453	0.361739	-0.829668	-0.0158573	0.10324	-1.69358	0.166289	HV49133G00010	WAT1-related protein At3g02690, chloroplastic	AT5G52450	No gene-name available,	MATE efflux family protein
GO:0005975	carbohydrate metabolic process	HV51817G00010	Citrate synthase, mitochondrial	MLOC_66594	-3.46873	0.264277	-0.355467	-0.969964	1.76757	-0.0268418	-0.425326	HV51817G00010	transfer protein-like protein At2g13820	AT2G44350	CSY4, ATCS, CITRATE SYNTHASE 4, P20115	Citrate synthase family protein, encodes a mitochrondrion targeted citrate synthase, the first enzyme of the tricarboxylic acid cycle, catalyzing the condensation of acetyl-CoA and oxaloacetate, finally yielding citrate and CoA,
GO:0006810	transport	HV1674661G00010	Preprotein translocase subunit SECY, chloroplastic	MLOC_25162	-3.41421	0.52164	-0.178003	-0.178003	2.25852	0.486964	-0.509046	HV1674661G00010	16 kDa proteolipid subunit, V-type proton ATPase 16 kDa proteolipid subunit c1/c3/c5	AT2G18710	Q38885, SCY1, SECY homolog 1	Encodes a component of the thylakoid-localized Sec system involved in the translocation of cytoplasmic proteins into plastid,, SECY homolog 1
GO:0005975	carbohydrate metabolic process	HV46209G00010	adenylyltransferase large subunit 2, chloroplastic/amyloplastic	MLOC_62113	-3.37995	1.07691	0.0769213	0.223013	1.4721	-0.284898	-0.30432	HV46209G00010	fusion protein MON1 homolog A, Vacuolar fusion protein MON1-like protein	AT5G19220	ADP GLUCOSE PYROPHOSPHORYLASE 2, APL1, ADP glucose pyrophosphorylase large subunit 1, ADG2, P55229	ADP glucose pyrophosphorylase large subunit 1, Encodes the large subunit of ADP-glucose pyrophosphorylase which catalyzes the first, rate limiting step in starch biosynthesis, The large subunit plays a regulatory role whereas the small subunit (ApS) is the catalytic isoform, Four isoforms (ApL1-4) have been identified, ApL1 is the major large subunit isoform present in leaves, Mutational analysis…
GO:0044723	single-organism carbohydrate metabolic process	HV46209G00010	adenylyltransferase large subunit 2, chloroplastic/amyloplastic	MLOC_62113	-3.37995	1.07691	0.0769213	0.223013	1.4721	-0.284898	-0.30432	HV46209G00010	fusion protein MON1 homolog A, Vacuolar fusion protein MON1-like protein	AT5G19220	ADP GLUCOSE PYROPHOSPHORYLASE 2, APL1, ADP glucose pyrophosphorylase large subunit 1, ADG2, P55229	ADP glucose pyrophosphorylase large subunit 1, Encodes the large subunit of ADP-glucose pyrophosphorylase which catalyzes the first, rate limiting step in starch biosynthesis, The large subunit plays a regulatory role whereas the small subunit (ApS) is the catalytic isoform, Four isoforms (ApL1-4) have been identified, ApL1 is the major large subunit isoform present in leaves, Mutational analysis…
GO:0005982	starch metabolic process	HV46209G00010	adenylyltransferase large subunit 2, chloroplastic/amyloplastic	MLOC_62113	-3.37995	1.07691	0.0769213	0.223013	1.4721	-0.284898	-0.30432	HV46209G00010	fusion protein MON1 homolog A, Vacuolar fusion protein MON1-like protein	AT5G19220	ADP GLUCOSE PYROPHOSPHORYLASE 2, APL1, ADP glucose pyrophosphorylase large subunit 1, ADG2, P55229	ADP glucose pyrophosphorylase large subunit 1, Encodes the large subunit of ADP-glucose pyrophosphorylase which catalyzes the first, rate limiting step in starch biosynthesis, The large subunit plays a regulatory role whereas the small subunit (ApS) is the catalytic isoform, Four isoforms (ApL1-4) have been identified, ApL1 is the major large subunit isoform present in leaves, Mutational analysis…
GO:0005975	carbohydrate metabolic process	HV39202G00010	xylosidase/alpha-L-arabinofuranosidase 2	MLOC_54544	-3.37494	1.41051	-0.0281564	-0.59352	2.11029	0.35543	-0.108204	HV39202G00010	No description available,	AT5G64570	Q9FLG1, ATBXL4, beta-D-xylosidase 4, XYL4, ARABIDOPSIS THALIANA BETA-D-XYLOSIDASE 4	beta-D-xylosidase 4, Encodes a beta-d-xylosidase that belongs to family 3 of glycoside hydrolases,
GO:0000272	polysaccharide catabolic process	HV39202G00010	xylosidase/alpha-L-arabinofuranosidase 2	MLOC_54544	-3.37494	1.41051	-0.0281564	-0.59352	2.11029	0.35543	-0.108204	HV39202G00010	No description available,	AT5G64570	Q9FLG1, ATBXL4, beta-D-xylosidase 4, XYL4, ARABIDOPSIS THALIANA BETA-D-XYLOSIDASE 4	beta-D-xylosidase 4, Encodes a beta-d-xylosidase that belongs to family 3 of glycoside hydrolases,
GO:0044723	single-organism carbohydrate metabolic process	HV39202G00010	xylosidase/alpha-L-arabinofuranosidase 2	MLOC_54544	-3.37494	1.41051	-0.0281564	-0.59352	2.11029	0.35543	-0.108204	HV39202G00010	No description available,	AT5G64570	Q9FLG1, ATBXL4, beta-D-xylosidase 4, XYL4, ARABIDOPSIS THALIANA BETA-D-XYLOSIDASE 4	beta-D-xylosidase 4, Encodes a beta-d-xylosidase that belongs to family 3 of glycoside hydrolases,
GO:0006810	transport	HV1558727G00010	Beta-(1--2)glucan export ATP-binding/permease protein NdvA	MLOC_10271	-3.30556	1.99123	0.612958	0.612958	1.99087	0.265971	-0.213738	HV1558727G00010	LRR-repeat protein At4g29420	AT4G25450	Q8LPQ6, ATP-binding cassette B28, ARABIDOPSIS THALIANA NON-INTRINSIC ABC PROTEIN 8, ATNAP8, NAP8, ABCB28, non-intrinsic ABC protein 8	non-intrinsic ABC protein 8, member of NAP subfamily
GO:0044765	single-organism transport	HV1558727G00010	Beta-(1--2)glucan export ATP-binding/permease protein NdvA	MLOC_10271	-3.30556	1.99123	0.612958	-0.77135	1.99087	0.265971	-0.213738	HV1558727G00010	LRR-repeat protein At4g29420	AT4G25450	Q8LPQ6, ATP-binding cassette B28, ARABIDOPSIS THALIANA NON-INTRINSIC ABC PROTEIN 8, ATNAP8, NAP8, ABCB28, non-intrinsic ABC protein 8	non-intrinsic ABC protein 8, member of NAP subfamily
GO:0005975	carbohydrate metabolic process	HV2546767G00010	phosphofructo-2-kinase/fructose-2,6-bisphosphatase	MLOC_36414	-3.30141	1.85817	0.436908	-0.978145	1.94114	0.218055	-1.11728	HV2546767G00010	Alpha-enolase	AT1G07110	Q9MB58, ATF2KP, FKFBP, F2KP, 'fructose-2,6-bisphosphatase'	Encodes the bifunctional enzyme fructose-6-phosphate 2-kinase/fructose-2,6-bisphosphatase,, fructose-2,6-bisphosphatase
GO:0044723	single-organism carbohydrate metabolic process	HV2546767G00010	phosphofructo-2-kinase/fructose-2,6-bisphosphatase	MLOC_36414	-3.30141	1.85817	0.436908	-0.978145	1.94114	0.218055	-1.11728	HV2546767G00010	Alpha-enolase	AT1G07110	Q9MB58, ATF2KP, FKFBP, F2KP, 'fructose-2,6-bisphosphatase'	Encodes the bifunctional enzyme fructose-6-phosphate 2-kinase/fructose-2,6-bisphosphatase,, fructose-2,6-bisphosphatase
GO:0005975	carbohydrate metabolic process	HV60593G00010	Uncharacterized 37.6 kDa protein in cld 5'region, UDP-glucuronate 5-epimerase, putative	MLOC_71845	-3.29398	1.58052	0.231551	-2.99546	2.82964	1.1098	-1.64917	HV60593G00010	No description available,	AT3G23820	Q9LIS3, UDP-D-glucuronate 4-epimerase 6, GAE6	UDP-D-glucuronate 4-epimerase 6, UDP-D-glucuronate 4-epimerase
GO:0006810	transport	HV63135G00010	acid permease BAT1 homolog	MLOC_73196	-3.28968	0.646852	-0.727315	-0.727315	0.685408	-1.03254	-1.45607	HV63135G00010	Ras-related protein Rab	AT2G01170	GABP, AtGABP, bidirectional amino acid transporter 1, BAT1, GABA permease, Q9ZU50	Encodes a bidirectional amino acid transporter that can transport ala, arg, glu and lys, GABA but not pro with both export and import activity, Its expression is localized in the vascular tissues suggesting a function in amino acids export from the phloem into sink tissue,, bidirectional amino acid transporter 1
GO:0071705	nitrogen compound transport	HV63135G00010	acid permease BAT1 homolog	MLOC_73196	-3.28968	0.646852	-0.727315	-0.727315	0.685408	-1.03254	-1.45607	HV63135G00010	Ras-related protein Rab	AT2G01170	GABP, AtGABP, bidirectional amino acid transporter 1, BAT1, GABA permease, Q9ZU50	Encodes a bidirectional amino acid transporter that can transport ala, arg, glu and lys, GABA but not pro with both export and import activity, Its expression is localized in the vascular tissues suggesting a function in amino acids export from the phloem into sink tissue,, bidirectional amino acid transporter 1
GO:0044765	single-organism transport	HV63135G00010	acid permease BAT1 homolog	MLOC_73196	-3.28968	0.646852	-0.727315	-1.00989	0.685408	-1.03254	-1.45607	HV63135G00010	Ras-related protein Rab	AT2G01170	GABP, AtGABP, bidirectional amino acid transporter 1, BAT1, GABA permease, Q9ZU50	Encodes a bidirectional amino acid transporter that can transport ala, arg, glu and lys, GABA but not pro with both export and import activity, Its expression is localized in the vascular tissues suggesting a function in amino acids export from the phloem into sink tissue,, bidirectional amino acid transporter 1
GO:0006810	transport	HV56208G00010	Ferritin-1, chloroplastic, Ferritin	MLOC_69295	-3.26087	0.633329	-0.768575	-0.768575	-0.10675	-1.81201	-0.343174	HV56208G00010	No description available,	AT2G40300	Q9S756, ferritin 4, ATFER4, FER4	Encodes FERRITIN 4, AtFER4, Ferritins are a class of 24-mer multi-meric proteins found in all kingdoms of life, Function as the main iron store in mammals, Evidence suggests that Arabidopsis ferritins are essential to protect cells against oxidative damage, but they do not constitute the major iron pool, Localize to mitochondria, Knock out mutants are not sensitive to abiotic stress,, ferritin 4
GO:0044765	single-organism transport	HV56208G00010	Ferritin-1, chloroplastic, Ferritin	MLOC_69295	-3.26087	0.633329	-0.768575	0.423421	-0.10675	-1.81201	-0.343174	HV56208G00010	No description available,	AT2G40300	Q9S756, ferritin 4, ATFER4, FER4	Encodes FERRITIN 4, AtFER4, Ferritins are a class of 24-mer multi-meric proteins found in all kingdoms of life, Function as the main iron store in mammals, Evidence suggests that Arabidopsis ferritins are essential to protect cells against oxidative damage, but they do not constitute the major iron pool, Localize to mitochondria, Knock out mutants are not sensitive to abiotic stress,, ferritin 4
GO:0006810	transport	HV159565G00010	adenosylmethionine carrier 1, chloroplastic/mitochondrial, Mitochondrial carrier protein, putative	MLOC_21503	-3.25981	1.35354	0.290529	0.290529	1.78412	0.0793297	-0.465756	HV159565G00010	Cinnamate beta-D-glucosyltransferase	AT2G35800	S-adenosyl methionine transporter-like, SAMTL	Encodes a predicted calcium-dependent S-adenosyl methionine carrier,, mitochondrial substrate carrier family protein
GO:0044765	single-organism transport	HV159565G00010	adenosylmethionine carrier 1, chloroplastic/mitochondrial, Mitochondrial carrier protein, putative	MLOC_21503	-3.25981	1.35354	0.290529	-1.07676	1.78412	0.0793297	-0.465756	HV159565G00010	Cinnamate beta-D-glucosyltransferase	AT2G35800	S-adenosyl methionine transporter-like, SAMTL	Encodes a predicted calcium-dependent S-adenosyl methionine carrier,, mitochondrial substrate carrier family protein
GO:0006810	transport	HV136046G00010	Calcineurin B-like protein, Calcineurin B-like protein 8	MLOC_5234	-3.25797	0.840359	0.000714541	0.000714541	1.55145	-0.152522	-1.01094	HV136046G00010	Preprotein translocase subunit SECY, chloroplastic	AT4G33000	CBL10, SCABP8, ATCBL10, SOS3-LIKE CALCIUM BINDING PROTEIN 8, calcineurin B-like protein 10, Q7FRS8	calcineurin B-like protein 10, Encodes a member of the calcineurin B-like calcium sensor gene family, Mediates salt tolerance by regulating ion homeostasis in Arabidopsis,
GO:0044765	single-organism transport	HV136046G00010	Calcineurin B-like protein, Calcineurin B-like protein 8	MLOC_5234	-3.25797	0.840359	0.000714541	-0.777331	1.55145	-0.152522	-1.01094	HV136046G00010	Preprotein translocase subunit SECY, chloroplastic	AT4G33000	CBL10, SCABP8, ATCBL10, SOS3-LIKE CALCIUM BINDING PROTEIN 8, calcineurin B-like protein 10, Q7FRS8	calcineurin B-like protein 10, Encodes a member of the calcineurin B-like calcium sensor gene family, Mediates salt tolerance by regulating ion homeostasis in Arabidopsis,
GO:0006810	transport	HV1580177G00010	Hexose carrier protein HEX6	MLOC_18334	-3.24441	-1.71728	-2.0567	-2.0567	0.568527	-1.12943	-1.78654	HV1580177G00010	No description available,	AT1G34580	Q93Y91	Major facilitator superfamily protein
GO:0044765	single-organism transport	HV1580177G00010	Hexose carrier protein HEX6	MLOC_18334	-3.24441	-1.71728	-2.0567	0.323591	0.568527	-1.12943	-1.78654	HV1580177G00010	No description available,	AT1G34580	Q93Y91	Major facilitator superfamily protein
GO:0006810	transport	HV52779G00010	acid permease BAT1 homolog	MLOC_67247	-3.22304	2.39975	0.901265	0.901265	2.11654	0.428114	-0.896244	HV52779G00010	protein phosphatase 2C 1	AT2G01170	GABP, AtGABP, bidirectional amino acid transporter 1, BAT1, GABA permease, Q9ZU50	Encodes a bidirectional amino acid transporter that can transport ala, arg, glu and lys, GABA but not pro with both export and import activity, Its expression is localized in the vascular tissues suggesting a function in amino acids export from the phloem into sink tissue,, bidirectional amino acid transporter 1
GO:0071705	nitrogen compound transport	HV52779G00010	acid permease BAT1 homolog	MLOC_67247	-3.22304	2.39975	0.901265	0.901265	2.11654	0.428114	-0.896244	HV52779G00010	protein phosphatase 2C 1	AT2G01170	GABP, AtGABP, bidirectional amino acid transporter 1, BAT1, GABA permease, Q9ZU50	Encodes a bidirectional amino acid transporter that can transport ala, arg, glu and lys, GABA but not pro with both export and import activity, Its expression is localized in the vascular tissues suggesting a function in amino acids export from the phloem into sink tissue,, bidirectional amino acid transporter 1
GO:0044765	single-organism transport	HV52779G00010	acid permease BAT1 homolog	MLOC_67247	-3.22304	2.39975	0.901265	-1.72041	2.11654	0.428114	-0.896244	HV52779G00010	protein phosphatase 2C 1	AT2G01170	GABP, AtGABP, bidirectional amino acid transporter 1, BAT1, GABA permease, Q9ZU50	Encodes a bidirectional amino acid transporter that can transport ala, arg, glu and lys, GABA but not pro with both export and import activity, Its expression is localized in the vascular tissues suggesting a function in amino acids export from the phloem into sink tissue,, bidirectional amino acid transporter 1
GO:0006810	transport	HV7146G00010	protein ligase RNF185, RING finger protein 5	MLOC_76462	-3.2207	0.798311	-0.068377	-0.068377	1.32289	-0.36449	-0.569581	HV7146G00010	No description available,	AT1G19310	No gene-name available,	RING/U-box superfamily protein
GO:0044765	single-organism transport	HV7146G00010	protein ligase RNF185, RING finger protein 5	MLOC_76462	-3.2207	0.798311	-0.068377	-1.34128	1.32289	-0.36449	-0.569581	HV7146G00010	No description available,	AT1G19310	No gene-name available,	RING/U-box superfamily protein
GO:0006810	transport	HV41725G00010	regulated potassium-efflux system protein, Glutathione-regulated potassium-efflux system protein	MLOC_57408	-3.21681	1.47334	-0.0653314	-0.0653314	1.70978	0.0241487	-0.776707	HV41725G00010	unknown protein; BEST Arabidopsis thaliana protein match is: unknown protein , LENGTH=161	AT4G00630	KEA2, ATKEA2, K+ efflux antiporter 2, O65272	K+ efflux antiporter 2, Encodes a K(+)/H(+) antiporter that modulates monovalent cation and pH homeostasis in plant chloroplasts or plastids,
GO:0044765	single-organism transport	HV41725G00010	regulated potassium-efflux system protein, Glutathione-regulated potassium-efflux system protein	MLOC_57408	-3.21681	1.47334	-0.0653314	-1.0632	1.70978	0.0241487	-0.776707	HV41725G00010	unknown protein; BEST Arabidopsis thaliana protein match is: unknown protein , LENGTH=161	AT4G00630	KEA2, ATKEA2, K+ efflux antiporter 2, O65272	K+ efflux antiporter 2, Encodes a K(+)/H(+) antiporter that modulates monovalent cation and pH homeostasis in plant chloroplasts or plastids,
GO:0005975	carbohydrate metabolic process	HV46131G00010	Phosphoglucomutase-like protein 5	MLOC_62030	-3.18906	1.0576	-0.12168	-0.717702	1.97928	0.306142	-0.817014	HV46131G00010	H2 finger protein	AT1G70730	Q9SGC1, phosphoglucomutase 2, PGM2	Phosphoglucomutase/phosphomannomutase family protein, Encodes a cytosolic phosphoglucomutase (PGM), Two Arabidopsis PGM proteins (AT1G70730/PGM2 and AT1G23190/PGM3) have high sequence similarities and redundant functions, Mature plants possessing a single cPGM allele had a major reduction in cPGM activity, Whereas pgm2 and pgm3 single mutants are undistinguishable from the wild type, loss of both…
GO:0044723	single-organism carbohydrate metabolic process	HV46131G00010	Phosphoglucomutase-like protein 5	MLOC_62030	-3.18906	1.0576	-0.12168	-0.717702	1.97928	0.306142	-0.817014	HV46131G00010	H2 finger protein	AT1G70730	Q9SGC1, phosphoglucomutase 2, PGM2	Phosphoglucomutase/phosphomannomutase family protein, Encodes a cytosolic phosphoglucomutase (PGM), Two Arabidopsis PGM proteins (AT1G70730/PGM2 and AT1G23190/PGM3) have high sequence similarities and redundant functions, Mature plants possessing a single cPGM allele had a major reduction in cPGM activity, Whereas pgm2 and pgm3 single mutants are undistinguishable from the wild type, loss of both…
GO:0005982	starch metabolic process	HV46131G00010	Phosphoglucomutase-like protein 5	MLOC_62030	-3.18906	1.0576	-0.12168	-0.717702	1.97928	0.306142	-0.817014	HV46131G00010	H2 finger protein	AT1G70730	Q9SGC1, phosphoglucomutase 2, PGM2	Phosphoglucomutase/phosphomannomutase family protein, Encodes a cytosolic phosphoglucomutase (PGM), Two Arabidopsis PGM proteins (AT1G70730/PGM2 and AT1G23190/PGM3) have high sequence similarities and redundant functions, Mature plants possessing a single cPGM allele had a major reduction in cPGM activity, Whereas pgm2 and pgm3 single mutants are undistinguishable from the wild type, loss of both…
GO:0006810	transport	HV141651G00010	transport protein SFT2, Protein transport protein SFT2	MLOC_8224	-3.17071	0.393185	-0.139432	-0.139432	1.53374	-0.131062	-1.66174	HV141651G00010	No description available,	AT4G26550	No gene-name available,	Got1/Sft2-like vescicle transport protein family
GO:0006810	transport	HV2547536G00010	Osmosensing histidine protein kinase SLN1	MLOC_36949	-3.12782	1.36105	-0.171593	-0.171593	1.70055	0.0553873	-0.16934	HV2547536G00010	Putative lipid-transfer protein DIR1, Bifunctional inhibitor/lipid-transfer protein/seed storage 2S albumin superfamily protein LENGTH=102	AT2G01830	CYTOKININ RESPONSE 1, ARABIDOPSIS HISTIDINE KINASE 4, WOL, CRE1, AHK4, WOODEN LEG 1, ATCRE1, WOL1, WOODEN LEG, Q9C5U0	CHASE domain containing histidine kinase protein, Histidine kinase: cytokinin-binding receptor that transduces cytokinin signals across the plasma membrane
GO:0044765	single-organism transport	HV2547536G00010	Osmosensing histidine protein kinase SLN1	MLOC_36949	-3.12782	1.36105	-0.171593	-0.944794	1.70055	0.0553873	-0.16934	HV2547536G00010	Putative lipid-transfer protein DIR1, Bifunctional inhibitor/lipid-transfer protein/seed storage 2S albumin superfamily protein LENGTH=102	AT2G01830	CYTOKININ RESPONSE 1, ARABIDOPSIS HISTIDINE KINASE 4, WOL, CRE1, AHK4, WOODEN LEG 1, ATCRE1, WOL1, WOODEN LEG, Q9C5U0	CHASE domain containing histidine kinase protein, Histidine kinase: cytokinin-binding receptor that transduces cytokinin signals across the plasma membrane
GO:0005975	carbohydrate metabolic process	HV42192G00010	Hexokinase-1, Hexokinase-1	MLOC_57896	-3.12769	0.234448	-0.942433	-0.420558	-0.147052	-1.79215	-0.338637	HV42192G00010	No description available,	AT4G29130	ATHXK1, ARABIDOPSIS THALIANA HEXOKINASE 1, HXK1, GLUCOSE INSENSITIVE 2, hexokinase 1, GIN2, Q42525	hexokinase 1, Encodes a hexokinase (HXK1) in the plant glucose-signaling network, Functions as a glucose sensor to interrelate nutrient, light, and hormone signaling networks for controlling growth and development in response to the changing environment,
GO:0044723	single-organism carbohydrate metabolic process	HV42192G00010	Hexokinase-1, Hexokinase-1	MLOC_57896	-3.12769	0.234448	-0.942433	-0.420558	-0.147052	-1.79215	-0.338637	HV42192G00010	No description available,	AT4G29130	ATHXK1, ARABIDOPSIS THALIANA HEXOKINASE 1, HXK1, GLUCOSE INSENSITIVE 2, hexokinase 1, GIN2, Q42525	hexokinase 1, Encodes a hexokinase (HXK1) in the plant glucose-signaling network, Functions as a glucose sensor to interrelate nutrient, light, and hormone signaling networks for controlling growth and development in response to the changing environment,
GO:0005975	carbohydrate metabolic process	HV42708G00010	Exo-alpha-(1-6)-L-arabinopyranosidase	MLOC_58487	-3.11127	-0.183614	-0.814714	-0.950068	1.03352	-0.603986	-0.648185	HV42708G00010	Sucrose synthase 1, Sucrose synthase	AT3G47000	No gene-name available,	Glycosyl hydrolase family protein
GO:0005975	carbohydrate metabolic process	HV43187G00020	Phosphoribulokinase, chloroplastic, Phosphoribulokinase/uridine kinase	MLOC_58999	-3.07966	1.90718	0.359408	-0.699687	2.11475	0.491974	-0.666605	HV43187G00020	transport protein SFT2, Protein transport protein SFT2	AT1G32060	P25697, PRK, phosphoribulokinase	phosphoribulokinase
GO:0006810	transport	HV1568800G00010	Putative lipid-transfer protein DIR1, Bifunctional inhibitor/lipid-transfer protein/seed storage 2S albumin superfamily protein LENGTH=102	MLOC_14732	-3.03329	1.10106	0.189227	0.189227	1.37732	-0.223566	-3.7096	HV1568800G00010	Calcineurin B-like protein, Calcineurin B-like protein 8	AT5G48485	DEFECTIVE IN INDUCED RESISTANCE 1, DIR1, Q8W453	encodes a putative apoplastic lipid transfer protein that is involved in systemic acquired resistance, Mutants in this gene exhibit wild-type local resistance to avirulent and virulent Pseudomonas syringae, but pathogenesis-related gene expression is abolished in uninoculated distant leaves and fail to develop SAR to virulent Pseudomonas or Peronospora parasitica,, Bifunctional inhibitor/lipid-tr…
GO:0044765	single-organism transport	HV1568800G00010	Putative lipid-transfer protein DIR1, Bifunctional inhibitor/lipid-transfer protein/seed storage 2S albumin superfamily protein LENGTH=102	MLOC_14732	-3.03329	1.10106	0.189227	-6.34189	1.37732	-0.223566	-3.7096	HV1568800G00010	Calcineurin B-like protein, Calcineurin B-like protein 8	AT5G48485	DEFECTIVE IN INDUCED RESISTANCE 1, DIR1, Q8W453	encodes a putative apoplastic lipid transfer protein that is involved in systemic acquired resistance, Mutants in this gene exhibit wild-type local resistance to avirulent and virulent Pseudomonas syringae, but pathogenesis-related gene expression is abolished in uninoculated distant leaves and fail to develop SAR to virulent Pseudomonas or Peronospora parasitica,, Bifunctional inhibitor/lipid-tr…
GO:0005975	carbohydrate metabolic process	HV138628G00020	Phosphoglucan phosphatase DSP4, chloroplastic	MLOC_7084	-3.03196	1.20339	-0.239742	-0.230974	1.50043	-0.0998227	-0.335791	HV138628G00020	Beta-amylase	AT3G52180	SEX4, ATPTPKIS1, ATSEX4, DSP4, DUAL-SPECIFICITY PROTEIN PHOSPHATASE 4, STARCH-EXCESS 4, Q9FEB5	Encodes a plant-specific glucan phosphatase that contains a noncatalytic carbohydrate-binding module as well as a dual specificity protein phosphatase domain, SEX4 can dephosphorylate C6- and C3-glucosyl residues on native starch grains and related maltodextrin compounds in vitro, This protein interacts with the plant SnRK AKIN11, binds starch, and is localized in the chloroplast, sex4 mutants ha…
GO:0000272	polysaccharide catabolic process	HV138628G00020	Phosphoglucan phosphatase DSP4, chloroplastic	MLOC_7084	-3.03196	1.20339	-0.239742	-0.230974	1.50043	-0.0998227	-0.335791	HV138628G00020	Beta-amylase	AT3G52180	SEX4, ATPTPKIS1, ATSEX4, DSP4, DUAL-SPECIFICITY PROTEIN PHOSPHATASE 4, STARCH-EXCESS 4, Q9FEB5	Encodes a plant-specific glucan phosphatase that contains a noncatalytic carbohydrate-binding module as well as a dual specificity protein phosphatase domain, SEX4 can dephosphorylate C6- and C3-glucosyl residues on native starch grains and related maltodextrin compounds in vitro, This protein interacts with the plant SnRK AKIN11, binds starch, and is localized in the chloroplast, sex4 mutants ha…
GO:0005982	starch metabolic process	HV138628G00020	Phosphoglucan phosphatase DSP4, chloroplastic	MLOC_7084	-3.03196	1.20339	-0.239742	-0.230974	1.50043	-0.0998227	-0.335791	HV138628G00020	Beta-amylase	AT3G52180	SEX4, ATPTPKIS1, ATSEX4, DSP4, DUAL-SPECIFICITY PROTEIN PHOSPHATASE 4, STARCH-EXCESS 4, Q9FEB5	Encodes a plant-specific glucan phosphatase that contains a noncatalytic carbohydrate-binding module as well as a dual specificity protein phosphatase domain, SEX4 can dephosphorylate C6- and C3-glucosyl residues on native starch grains and related maltodextrin compounds in vitro, This protein interacts with the plant SnRK AKIN11, binds starch, and is localized in the chloroplast, sex4 mutants ha…
GO:0005975	carbohydrate metabolic process	HV1560726G00010	Callose synthase, Glucan synthase-like 7	MLOC_11267	-3.00178	1.23983	0.241856	-0.324555	1.40951	-0.176309	-0.0597899	HV1560726G00010	Pentatricopeptide repeat-containing protein At4g31850, chloroplastic, Pentatricopeptide repeat-containing protein, putative	AT4G04970	GLUCAN SYNTHASE LIKE 1, GLUCAN SYNTHASE LIKE-1, ATGSL1, glucan synthase-like 1, GSL01, GSL1, ATGSL01, Q9S9U0	glucan synthase-like 1, encodes a gene similar to callose synthase
GO:0044723	single-organism carbohydrate metabolic process	HV1560726G00010	Callose synthase, Glucan synthase-like 7	MLOC_11267	-3.00178	1.23983	0.241856	-0.324555	1.40951	-0.176309	-0.0597899	HV1560726G00010	Pentatricopeptide repeat-containing protein At4g31850, chloroplastic, Pentatricopeptide repeat-containing protein, putative	AT4G04970	GLUCAN SYNTHASE LIKE 1, GLUCAN SYNTHASE LIKE-1, ATGSL1, glucan synthase-like 1, GSL01, GSL1, ATGSL01, Q9S9U0	glucan synthase-like 1, encodes a gene similar to callose synthase

## Sheet: Seb_2-1_U_GO
The results of GO enrichment analysis of genes specifically UP-regulated in WT 'Sebastian' at the onset of water stress (Seb_2_1_U)
GO-term	Log2-Enrichment	p-value	Subset ratio	Description
GO:0042221	1.34	0.00076	14.2857	response to chemical
GO:0071577	5.23	0.01	1.68067	zinc ion transmembrane transport
GO:0009704	5.82	0.01	1.68067	de-etiolation
GO:0034470	2.79	0.01	3.36134	ncRNA processing
GO:0010038	2.06	0.01	5.04202	response to metal ion
GO:0010035	1.83	0.01	8.40336	response to inorganic substance

## Sheet: Seb_2-1_U_genes
		#gene_id	gene_description	Gene name		[Sebastian, 2](normalized)	[Sebastian, 3](normalized)	[Sebastian, 4](normalized)	[cbp20, 1](normalized)	[cbp20, 2](normalized)	[cbp20, 3](normalized)	Gene name	gene_description	Orthologous_genes
GO:0042221	response to chemical	HV2548137G00010	transport protein 2	MLOC_37304	6.80704	-1.80656	-1.2299	0.704504	-0.0939074	0.773505	-1.21873	transport protein 2	AT3G12750	A member of Zrt- and Irt-related protein (ZIP) family. transcript is induced in response to zinc deficiency in the root., zinc transporter 1 precursor
GO:0071577	zinc ion transmembrane transport	HV2548137G00010	transport protein 2	MLOC_37304	6.80704	-1.80656	-1.2299	0.704504	-0.0939074	0.773505	-1.21873	transport protein 2	AT3G12750	A member of Zrt- and Irt-related protein (ZIP) family. transcript is induced in response to zinc deficiency in the root., zinc transporter 1 precursor
GO:0010038	response to metal ion	HV2548137G00010	transport protein 2	MLOC_37304	6.80704	-1.80656	-1.2299	0.704504	-0.0939074	0.773505	-1.21873	transport protein 2	AT3G12750	A member of Zrt- and Irt-related protein (ZIP) family. transcript is induced in response to zinc deficiency in the root., zinc transporter 1 precursor
GO:0010035	response to inorganic substance	HV2548137G00010	transport protein 2	MLOC_37304	6.80704	-1.80656	-1.2299	0.704504	-0.0939074	0.773505	-1.21873	transport protein 2	AT3G12750	A member of Zrt- and Irt-related protein (ZIP) family. transcript is induced in response to zinc deficiency in the root., zinc transporter 1 precursor
GO:0042221	response to chemical	HV46357G00020	Protein of unknown function (DUF1264) LENGTH=241	MLOC_62259	5.38553	-0.818688	3.97018	-1.85221	-0.606036	0.836244	2.09641	Protein of unknown function (DUF1264) LENGTH=241	AT1G05510	Protein is tyrosine-phosphorylated and its phosphorylation state is modulated in response to ABA in Arabidopsis thaliana seeds., Protein of unknown function (DUF1264)
GO:0042221	response to chemical	HV129316G00020	shock protein HSP 90	MLOC_3272	5.1978	-1.80388	1.63276	-0.933653	-1.62791	-0.118963	1.40725	shock protein HSP 90	AT2G04030	Encodes a chloroplast-targeted 90-kDa heat shock protein located in the stroma involved in red-light mediated deetiolation response and crucial for protein import into the chloroplast stroma. Mutants are resistant to chlorate, have elongated hypocotyls in light, and affect the expression of NR2, CAB, and RBCS but NOT NR1 and NiR., Chaperone protein htpG family protein
GO:0009704	de-etiolation	HV129316G00020	shock protein HSP 90	MLOC_3272	5.1978	-1.80388	1.63276	-0.933653	-1.62791	-0.118963	1.40725	shock protein HSP 90	AT2G04030	Encodes a chloroplast-targeted 90-kDa heat shock protein located in the stroma involved in red-light mediated deetiolation response and crucial for protein import into the chloroplast stroma. Mutants are resistant to chlorate, have elongated hypocotyls in light, and affect the expression of NR2, CAB, and RBCS but NOT NR1 and NiR., Chaperone protein htpG family protein
GO:0010035	response to inorganic substance	HV129316G00020	shock protein HSP 90	MLOC_3272	5.1978	-1.80388	1.63276	-0.933653	-1.62791	-0.118963	1.40725	shock protein HSP 90	AT2G04030	Encodes a chloroplast-targeted 90-kDa heat shock protein located in the stroma involved in red-light mediated deetiolation response and crucial for protein import into the chloroplast stroma. Mutants are resistant to chlorate, have elongated hypocotyls in light, and affect the expression of NR2, CAB, and RBCS but NOT NR1 and NiR., Chaperone protein htpG family protein
GO:0071577	zinc ion transmembrane transport	HV44702G00010	transport protein 2, Zinc transporter	MLOC_60720	5.13178	-0.9247	1.43476	-0.254636	-0.424937	-0.735636	-1.70108	transport protein 2, Zinc transporter	AT3G12750	A member of Zrt- and Irt-related protein (ZIP) family. transcript is induced in response to zinc deficiency in the root., zinc transporter 1 precursor
GO:0042221	response to chemical	HV2547026G00010	Probable glutathione S-transferase GSTU6, Glutathione s-transferase, putative	MLOC_36602	4.72524	-2.0523	1.19941	2.91017	-1.6614	-0.686112	-0.363799	Probable glutathione S-transferase GSTU6, Glutathione s-transferase, putative	AT1G10370	Glutathione S-transferase family protein, Encodes GSTU17 (Glutathione S-Transferase U17). Functions as a negative component of stress-mediated signal transduction pathways in drought and salt stress responses.
GO:0009704	de-etiolation	HV2547026G00010	Probable glutathione S-transferase GSTU6, Glutathione s-transferase, putative	MLOC_36602	4.72524	-2.0523	1.19941	2.91017	-1.6614	-0.686112	-0.363799	Probable glutathione S-transferase GSTU6, Glutathione s-transferase, putative	AT1G10370	Glutathione S-transferase family protein, Encodes GSTU17 (Glutathione S-Transferase U17). Functions as a negative component of stress-mediated signal transduction pathways in drought and salt stress responses.
GO:0010035	response to inorganic substance	HV2547026G00010	Probable glutathione S-transferase GSTU6, Glutathione s-transferase, putative	MLOC_36602	4.72524	-2.0523	1.19941	2.91017	-1.6614	-0.686112	-0.363799	Probable glutathione S-transferase GSTU6, Glutathione s-transferase, putative	AT1G10370	Glutathione S-transferase family protein, Encodes GSTU17 (Glutathione S-Transferase U17). Functions as a negative component of stress-mediated signal transduction pathways in drought and salt stress responses.
GO:0042221	response to chemical	HV207544G00010	Endoribonuclease Dicer homolog	MLOC_30232	4.71912	-1.95879	1.35961	-0.966575	-0.744924	0.377985	0.516801	Endoribonuclease Dicer homolog	AT1G01040	dicer-like 1, Encodes a Dicer homolog. Dicer is a RNA helicase involved in microRNA processing. Mutations in this locus can result in embryo lethality. Embryo shape at seed maturity is globular-elongate. Other mutants convert the floral meristems to an indeterminate state, others yet show defects in ovule development. mRNA is expressed in all shoot tissues. DCL1 is able to produce miRNAs and siRN…
GO:0034470	ncRNA processing	HV207544G00010	Endoribonuclease Dicer homolog	MLOC_30232	4.71912	-1.95879	0.279725	1.35961	-0.744924	0.377985	0.516801	Endoribonuclease Dicer homolog	AT1G01040	dicer-like 1, Encodes a Dicer homolog. Dicer is a RNA helicase involved in microRNA processing. Mutations in this locus can result in embryo lethality. Embryo shape at seed maturity is globular-elongate. Other mutants convert the floral meristems to an indeterminate state, others yet show defects in ovule development. mRNA is expressed in all shoot tissues. DCL1 is able to produce miRNAs and siRN…
GO:0042221	response to chemical	HV95668G00010	Nucleosome assembly protein 1	MLOC_81305	3.87365	-1.35374	1.26263	-0.70691	-1.19476	0.319168	0.775642	Nucleosome assembly protein 1	AT2G19480	This gene is predicted to encode a nucleosome assembly protein. Plant lines expressing an RNAi construct directed against this gene show a reduction in agrobacterium-mediated root transformation., nucleosome assembly protein 1;2
GO:0010038	response to metal ion	HV95668G00010	Nucleosome assembly protein 1	MLOC_81305	3.87365	-1.35374	1.26263	-0.70691	-1.19476	0.319168	0.775642	Nucleosome assembly protein 1	AT2G19480	This gene is predicted to encode a nucleosome assembly protein. Plant lines expressing an RNAi construct directed against this gene show a reduction in agrobacterium-mediated root transformation., nucleosome assembly protein 1;2
GO:0010035	response to inorganic substance	HV95668G00010	Nucleosome assembly protein 1	MLOC_81305	3.87365	-1.35374	1.26263	-0.70691	-1.19476	0.319168	0.775642	Nucleosome assembly protein 1	AT2G19480	This gene is predicted to encode a nucleosome assembly protein. Plant lines expressing an RNAi construct directed against this gene show a reduction in agrobacterium-mediated root transformation., nucleosome assembly protein 1;2
GO:0042221	response to chemical	HV42598G00010	coumarate--CoA ligase-like 10	MLOC_58362	3.83382	-2.15829	2.05189	0.762178	-1.89232	-0.582527	2.25517	coumarate--CoA ligase-like 10	AT3G48990	Encodes an oxalyl-CoA synthetase and is required for oxalate degradation, for normal seed development, and for defense against an oxalate-producing fungal pathogen., AMP-dependent synthetase and ligase family protein
GO:0010038	response to metal ion	HV42598G00010	coumarate--CoA ligase-like 10	MLOC_58362	3.83382	-2.15829	2.05189	0.762178	-1.89232	-0.582527	2.25517	coumarate--CoA ligase-like 10	AT3G48990	Encodes an oxalyl-CoA synthetase and is required for oxalate degradation, for normal seed development, and for defense against an oxalate-producing fungal pathogen., AMP-dependent synthetase and ligase family protein
GO:0010035	response to inorganic substance	HV42598G00010	coumarate--CoA ligase-like 10	MLOC_58362	3.83382	-2.15829	2.05189	0.762178	-1.89232	-0.582527	2.25517	coumarate--CoA ligase-like 10	AT3G48990	Encodes an oxalyl-CoA synthetase and is required for oxalate degradation, for normal seed development, and for defense against an oxalate-producing fungal pathogen., AMP-dependent synthetase and ligase family protein
GO:0042221	response to chemical	HV50703G00010	Monothiol glutaredoxin-S9	MLOC_65812	3.57279	-3.05968	0.893202	2.43703	-1.5823	-0.708878	0.553256	Monothiol glutaredoxin-S9	AT1G28480	Encodes GRX480, a member of the glutaredoxin family that regulates protein redox state. GRX480 interacts with TGA factors and suppresses JA-responsive PDF1.2 transcription. GRX480 transcription is SA-inducible and requires NPR1. Maybe involved in SA/JA cross-talk., Thioredoxin superfamily protein
GO:0042221	response to chemical	HV221975G00010	Ninja-family protein Os05g0558800	MLOC_31759	3.46912	-1.16508	0.817687	-0.534131	-1.53103	-0.0300761	0.536942	Ninja-family protein Os05g0558800	AT4G28910	novel interactor of JAZ
GO:0042221	response to chemical	HV45808G00010	Prohibitin-2, Prohibitin	MLOC_61726	3.35267	-1.65641	0.33216	0.0343697	-0.482338	0.149251	0.487687	Prohibitin-2, Prohibitin	AT5G40770	prohibitin 3, prohibitin 3
GO:0010035	response to inorganic substance	HV45808G00010	Prohibitin-2, Prohibitin	MLOC_61726	3.35267	-1.65641	0.33216	0.0343697	-0.482338	0.149251	0.487687	Prohibitin-2, Prohibitin	AT5G40770	prohibitin 3, prohibitin 3
GO:0042221	response to chemical	HV56977G00010	2-isopropylmalate synthase	MLOC_69804	3.25737	-1.37706	1.19711	-0.340356	-1.1782	0.0138354	0.252695	2-isopropylmalate synthase	AT1G74040	2-isopropylmalate synthase 1, Encodes an active Arabidopsis isopropylmalate synthase IPMS2. Involved in leucine biosynthesis. Do not participate in the chain elongation of glucosinolates. Expressed constitutively throughout the plant. Loss of IPMS2 can be compensated by a second isopropylmalate synthase gene IPMS1 (At1g18500).
GO:0010035	response to inorganic substance	HV56977G00010	2-isopropylmalate synthase	MLOC_69804	3.25737	-1.37706	1.19711	-0.340356	-1.1782	0.0138354	0.252695	2-isopropylmalate synthase	AT1G74040	2-isopropylmalate synthase 1, Encodes an active Arabidopsis isopropylmalate synthase IPMS2. Involved in leucine biosynthesis. Do not participate in the chain elongation of glucosinolates. Expressed constitutively throughout the plant. Loss of IPMS2 can be compensated by a second isopropylmalate synthase gene IPMS1 (At1g18500).
GO:0042221	response to chemical	HV37136G00010	specificity protein phosphatase PHS1, Dual specificity protein phosphatase	MLOC_51888	3.16466	-1.7408	0.722384	0.344899	-0.645087	-0.575007	0.430787	specificity protein phosphatase PHS1, Dual specificity protein phosphatase	AT5G23720	dual specificity protein phosphatase family protein, Encodes a protein tyrosine phosphatase Propyzamide-Hypersensitive 1 (PHS1). One of the mutant alleles, phs1-1, is hypersensitive to the microtubule-destabilizing drug propyzamide, suggesting that PHS1 may be involved in phosphorylation cascades that control the dynamics of cortical microtubules in plant cells. A second allele, phs1-3, is hypers…
GO:0042221	response to chemical	HV131193G00010	Putative methyltransferase DDB_G0268948, Methyltransferase, putative	MLOC_3492	3.11694	-1.33066	0.229438	0.855188	-1.50413	-0.268867	1.81405	Putative methyltransferase DDB_G0268948, Methyltransferase, putative	AT2G41380	S-adenosyl-L-methionine-dependent methyltransferases superfamily protein
GO:0010038	response to metal ion	HV131193G00010	Putative methyltransferase DDB_G0268948, Methyltransferase, putative	MLOC_3492	3.11694	-1.33066	0.229438	0.855188	-1.50413	-0.268867	1.81405	Putative methyltransferase DDB_G0268948, Methyltransferase, putative	AT2G41380	S-adenosyl-L-methionine-dependent methyltransferases superfamily protein
GO:0010035	response to inorganic substance	HV131193G00010	Putative methyltransferase DDB_G0268948, Methyltransferase, putative	MLOC_3492	3.11694	-1.33066	0.229438	0.855188	-1.50413	-0.268867	1.81405	Putative methyltransferase DDB_G0268948, Methyltransferase, putative	AT2G41380	S-adenosyl-L-methionine-dependent methyltransferases superfamily protein
GO:0034470	ncRNA processing	HV135494G00010	Probable mediator of RNA polymerase II transcription subunit 36b, rRNA 2'-O-methyltransferase fibrillarin, putative	MLOC_4782	3.06369	-1.27347	0.341805	1.15721	-1.99792	-0.741466	0.456583	Probable mediator of RNA polymerase II transcription subunit 36b, rRNA 2'-O-methyltransferase fibrillarin, putative	AT5G52470	encodes a fibrillarin, a key nucleolar protein in eukaryotes which associates with box C/D small nucleolar RNAs (snoRNAs) directing 2'-O-ribose methylation of the rRNA. This gene also encodes a novel box C/D snoRNA, U60.1f in its fifth intron that accumulates in seedlings and that their targeted residue on the 25 S rRNA is methylated., fibrillarin 1
GO:0042221	response to chemical	HV78292G00010	LL-diaminopimelate aminotransferase, LL-diaminopimelate aminotransferase	MLOC_78015	3.06308	-0.90975	0.972325	-0.387376	-1.18601	0.273752	0.704156	LL-diaminopimelate aminotransferase, LL-diaminopimelate aminotransferase	AT4G33680	Encodes an L,L-diaminopimelate aminotransferase. Involved in disease resistance against Pseudomonas syringae. mutants have elevated SA levels, a low level of spontaneous cell death, callose deposition, and enlarged cells in leaves. genetically maps on chr 4 between L23H3 and nga1139., Pyridoxal phosphate (PLP)-dependent transferases superfamily protein
GO:0042221	response to chemical	HV1567900G00010	Pentatricopeptide repeat-containing protein At1g07590, mitochondrial	MLOC_14364	3.05779	-0.709317	0.507903	-0.161261	-0.781446	-0.127802	-0.413907	Pentatricopeptide repeat-containing protein At1g07590, mitochondrial	AT1G07590	Tetratricopeptide repeat (TPR)-like superfamily protein
GO:0010038	response to metal ion	HV1567900G00010	Pentatricopeptide repeat-containing protein At1g07590, mitochondrial	MLOC_14364	3.05779	-0.709317	0.507903	-0.161261	-0.781446	-0.127802	-0.413907	Pentatricopeptide repeat-containing protein At1g07590, mitochondrial	AT1G07590	Tetratricopeptide repeat (TPR)-like superfamily protein
GO:0010035	response to inorganic substance	HV1567900G00010	Pentatricopeptide repeat-containing protein At1g07590, mitochondrial	MLOC_14364	3.05779	-0.709317	0.507903	-0.161261	-0.781446	-0.127802	-0.413907	Pentatricopeptide repeat-containing protein At1g07590, mitochondrial	AT1G07590	Tetratricopeptide repeat (TPR)-like superfamily protein
GO:0034470	ncRNA processing	HV68083G00010	specific 2-thiouridylase MnmA, tRNA-specific 2-thiouridylase mnmA	MLOC_75508	3.05666	-1.03395	0.578011	0.836458	-0.856268	0.469409	1.30348	specific 2-thiouridylase MnmA, tRNA-specific 2-thiouridylase mnmA	AT1G51310	transferases;tRNA (5-methylaminomethyl-2-thiouridylate)-methyltransferases
GO:0034470	ncRNA processing	HV1559182G00010	Protein RRP5 homolog	MLOC_10482	3.01262	-1.09133	0.49969	1.36334	-1.47394	-0.18019	1.37121	Protein RRP5 homolog	AT3G11964	RNA binding;RNA binding, Encodes a nucleolar protein that is a ribosome biogenesis co-factor. Mutants display aberrant RNA processing and female gametophyte development.
GO:0042221	response to chemical	HV139042G00010	factor 1-delta 1, Elongation factor 1 beta	MLOC_7337	3.00531	-1.18578	0.820047	-0.605042	-1.22532	0.241891	0.593922	factor 1-delta 1, Elongation factor 1 beta	AT2G18110	Translation elongation factor EF1B/ribosomal protein S6 family protein
GO:0010038	response to metal ion	HV139042G00010	factor 1-delta 1, Elongation factor 1 beta	MLOC_7337	3.00531	-1.18578	0.820047	-0.605042	-1.22532	0.241891	0.593922	factor 1-delta 1, Elongation factor 1 beta	AT2G18110	Translation elongation factor EF1B/ribosomal protein S6 family protein
GO:0010035	response to inorganic substance	HV139042G00010	factor 1-delta 1, Elongation factor 1 beta	MLOC_7337	3.00531	-1.18578	0.820047	-0.605042	-1.22532	0.241891	0.593922	factor 1-delta 1, Elongation factor 1 beta	AT2G18110	Translation elongation factor EF1B/ribosomal protein S6 family protein
GO:0042221	response to chemical	HV67915G00010	Auxin-induced protein	MLOC_75439	3.00248	-2.11811	-0.380109	4.77672	-0.344421	-0.141237	-0.352816	Auxin-induced protein	AT1G79130	SAUR-like auxin-responsive protein family

## Sheet: Seb_2-1_D_GO
The results of GO enrichment analysis of genes specifically DOWN-regulated in WT 'Sebastian' at the onset of water stress (Seb_2_1_D)
GO-term	Log2-Enrichment	p-value	Subset ratio	Description
GO:0015979	2.99	1.05e-07	7.40741	photosynthesis
GO:0006096	3.35	0.000366	3.08642	glycolysis
GO:0009765	3.37	0.01	1.85185	photosynthesis, light harvesting
GO:0048638	3.45	0.01	1.85185	regulation of developmental growth
GO:0010031	5.63	0.01	1.23457	circumnutation
GO:0044262	1.83	0.01	4.32099	cellular carbohydrate metabolic process
GO:0050879	5.63	0.01	1.23457	multicellular organismal movement
GO:0019637	1.51	0.01	6.17284	organophosphate metabolic process
GO:0040008	3.2	0.01	2.46914	regulation of growth

## Sheet: Seb_2-1_D_genes
GO term	Description	#gene_id	gene_description	Gene name	FC ([Sebastian-2] vs [Sebastian-1]) ( DOWN - FC ([Sebastian-2] vs [Sebastian-1]) )	[Sebastian, 1](normalized)	[Sebastian, 2](normalized)	[Sebastian, 3](normalized)	[cbp20, 1](normalized)	[cbp20, 2](normalized)	[cbp20, 3](normalized)	Arabidopsis	name	encodes
GO:0015979	photosynthesis	HV242457G00010	Apocytochrome f, Apocytochrome f, Apocytochrome f	MLOC_34111	-3.75084	1.76135	-0.14587	-0.546166	0.725852	0.456474	0.147827	ATCG00540	P56771, PETA, photosynthetic electron transfer A	Encodes cytochrome f apoprotein; involved in photosynthetic electron transport chain; encoded by the chloroplast genome and is transcriptionally repressed by a nuclear gene HCF2., photosynthetic electron transfer A
GO:0015979	photosynthesis	HV243956G00010	No description available.	MLOC_34457	-3.60115	1.76628	-0.0821808	0.102617	1.28754	-0.0396921	-0.204556	AT3G63540	P82658	Mog1/PsbP/DUF1795-like photosystem II reaction center PsbP family protein, Conceptual translation of this open reading frame gave the sequence of a 229-residue hypothetical protein that contains the same sequence as the mature A. thaliana chloroplast luminal 19-kDa protein linked to a putative signal sequence.
GO:0015979	photosynthesis	HV2550419G00010	PsbP domain-containing protein 6, chloroplastic, Thylakoid lumenal 20 kDa protein	MLOC_38413	-3.03593	1.69624	0.0940998	-0.0625567	1.57164	0.229959	-0.387972	AT3G56650	PsbP-domain protein 6, PPD6, Q9LXX5	Mog1/PsbP/DUF1795-like photosystem II reaction center PsbP family protein
GO:0015979	photosynthesis	HV270515G00010	II 10 kDa polypeptide, chloroplastic	MLOC_43461	-3.30175	2.28803	0.564802	-0.229225	1.87199	0.771663	-1.99943	AT1G79040	P27202, photosystem II subunit R, PSBR	photosystem II subunit R, Encodes for the 10 kDa PsbR subunit of photosystem II (PSII). This subunit appears to be involved in the stable assembly of PSII, particularly that of the oxygen-evolving complex subunit PsbP. Mutants defective in this gene have reduced amounts of subunits PsbP and PsbQ in PSII. In turn, assembly of PsbR is dependent on the presence of PsbJ.
GO:0015979	photosynthesis	HV342448G00010	b binding protein 8, chloroplastic, Chlorophyll a-b binding protein 8, chloroplastic	MLOC_49483	-3.96423	2.28779	0.300747	-0.94563	1.41909	0.388913	-0.437236	AT1G61520	LHCA3, photosystem I light harvesting complex gene 3	PSI type III chlorophyll a/b-binding protein (Lhca3*1), photosystem I light harvesting complex gene 3
GO:0015979	photosynthesis	HV38184G00010	Photosystem I reaction center subunit XI, chloroplastic, I reaction center subunit XI, chloroplastic, Photosystem I reaction center subunit XI	MLOC_53258	-4.84062	2.23131	-0.0438855	-1.03428	1.60992	0.0913156	-1.13938	AT4G12800	Q9SUI4, PSAL, photosystem I subunit l	Encodes subunit L of photosystem I reaction center., photosystem I subunit l
GO:0015979	photosynthesis	HV39193G00010	enhancer protein 2, chloroplastic, Oxygen-evolving enhancer protein 2, chloroplastic	MLOC_54528	-3.67738	2.25559	0.376908	-0.739519	1.7859	0.470261	-0.390732	AT1G06680	Q42029, OEE2, OXYGEN-EVOLVING ENHANCER PROTEIN 2, PSBP-1, PHOTOSYSTEM II SUBUNIT P, OXYGEN EVOLVING COMPLEX SUBUNIT 23 KDA, photosystem II subunit P-1, PSII-P, OE23	Encodes a 23 kD extrinsic protein that is part of photosystem II and participates in the regulation of oxygen evolution. Phosphorylation of this protein is dependent on calcium. In plsp1-1 mutant plastids, the nonmature form of the protein localizes in the stroma., photosystem II subunit P-1
GO:0015979	photosynthesis	HV41390G00020	b binding protein of LHCII type I, chloroplastic, Chlorophyll a-b binding protein, chloroplastic	MLOC_57061	-3.90131	1.94315	-0.0208143	-0.883361	1.78246	0.270645	-0.548494	AT4G10340	Q9XF89, LHCB5, light harvesting complex of photosystem II 5	photosystem II encoding the light-harvesting chlorophyll a/b binding protein CP26 of the antenna system of the photosynthetic apparatus, light harvesting complex of photosystem II 5
GO:0015979	photosynthesis	HV44168G00010	b binding protein 7, chloroplastic, Chlorophyll a-b binding protein 7, chloroplastic	MLOC_60073	-4.6643	2.40374	0.182083	-0.499784	1.71011	0.139317	0.0101128	AT3G61470	photosystem I light harvesting complex gene 2, LHCA2	Encodes a component of the light harvesting antenna complex of photosystem I., photosystem I light harvesting complex gene 2
GO:0015979	photosynthesis	HV49178G00010	bisphosphate carboxylase small chain, Ribulose bisphosphate carboxylase small chain	MLOC_64679	-3.08112	2.0347	0.411243	-0.757544	0.820631	0.907319	-0.357512	AT1G67090	ribulose bisphosphate carboxylase small chain 1A, RBCS1A, P10795	ribulose bisphosphate carboxylase small chain 1A, Encodes a member of the Rubisco small subunit (RBCS) multigene family: RBCS1A (At1g67090), RBCS1B (At5g38430), RBCS2B (At5g38420), and RBCS3B (At5g38410). Functions to yield sufficient Rubisco content for leaf photosynthetic capacity.
GO:0015979	photosynthesis	HV51073G00020	Photosystem I reaction center subunit III, chloroplastic, I reaction center subunit III, chloroplastic	MLOC_66074	-5.27441	2.64373	0.244723	-0.446935	2.13646	0.561107	-0.324736	AT1G31330	PSAF, photosystem I subunit F, Q9SHE8	photosystem I subunit F, Encodes subunit F of photosystem I.
GO:0015979	photosynthesis	HV99942G00010	Protein PsbN, Protein psbN	MLOC_82113	-4.03941	1.64546	-0.368684	-0.924497	1.03632	0.571363	0.171877	ATCG00700	PSBN, photosystem II reaction center protein N, P62113	PSII low MW protein, photosystem II reaction center protein N
GO:0006096	glycolysis	HV135038G00010	Hexokinase-10, Hexokinase 3	MLOC_4352	-3.274	0.336853	-1.3742	-1.45673	1.31575	0.0646102	-0.582316	AT1G50460	HKL1, hexokinase-like 1, ATHKL1, Q9LPS1	hexokinase-like 1, Involved in glucose-ethylene crosstalk.
GO:0006096	glycolysis	HV1559130G00010	Triosephosphate isomerase, cytosolic, Triosephosphate isomerase, Triosephosphate isomerase	MLOC_10457	-3.24925	1.75911	0.059003	-0.66106	1.53013	-0.0242821	0.13891	AT3G55440	P48491, TPI, CYTOSOLIC TRIOSE PHOSPHATE ISOMERASE, CYTOSOLIC ISOFORM TRIOSE PHOSPHATE ISOMERASE, CYTOTPI, triosephosphate isomerase, ATCTIMC	triosephosphate isomerase, Encodes triosephosphate isomerase.
GO:0006096	glycolysis	HV1559680G00010	Pyrophosphate--fructose 6-phosphate 1-phosphotransferase subunit alpha	MLOC_10731	-3.58745	1.64529	-0.197672	-1.86607	1.7318	0.310801	-0.480447	AT1G76550	Q9C9K3	Phosphofructokinase family protein
GO:0006096	glycolysis	HV63331G00010	aldolase cytoplasmic isozyme, Fructose-bisphosphate aldolase	MLOC_73299	-3.67483	1.81477	-0.0629039	-0.0454353	0.604897	-0.0206655	-0.891133	AT2G36460	fructose-bisphosphate aldolase 6, FBA6	Aldolase superfamily protein
GO:0006096	glycolysis	HV7000G00020	Phosphoglycerate kinase	MLOC_76055	-5.80615	2.25839	-0.279191	-1.25978	1.46158	0.384113	0.282276	AT1G56190	P50318	Phosphoglycerate kinase family protein
GO:0009765	photosynthesis, light harvesting	HV342448G00010	b binding protein 8, chloroplastic, Chlorophyll a-b binding protein 8, chloroplastic	MLOC_49483	-3.96423	2.28779	0.300747	-0.94563	1.41909	0.388913	-0.437236	AT1G61520	LHCA3, photosystem I light harvesting complex gene 3	PSI type III chlorophyll a/b-binding protein (Lhca3*1), photosystem I light harvesting complex gene 3
GO:0009765	photosynthesis, light harvesting	HV41390G00020	b binding protein of LHCII type I, chloroplastic, Chlorophyll a-b binding protein, chloroplastic	MLOC_57061	-3.90131	1.94315	-0.0208143	-0.883361	1.78246	0.270645	-0.548494	AT4G10340	Q9XF89, LHCB5, light harvesting complex of photosystem II 5	photosystem II encoding the light-harvesting chlorophyll a/b binding protein CP26 of the antenna system of the photosynthetic apparatus, light harvesting complex of photosystem II 5
GO:0009765	photosynthesis, light harvesting	HV44168G00010	b binding protein 7, chloroplastic, Chlorophyll a-b binding protein 7, chloroplastic	MLOC_60073	-4.6643	2.40374	0.182083	-0.499784	1.71011	0.139317	0.0101128	AT3G61470	photosystem I light harvesting complex gene 2, LHCA2	Encodes a component of the light harvesting antenna complex of photosystem I., photosystem I light harvesting complex gene 2
GO:0048638	regulation of developmental growth	HV1559533G00010	Transcription initiation factor IIB, Transcription initiation factor IIB	MLOC_10647	-3.56958	0.92963	-0.906125	-0.14453	0.904027	-0.360674	-0.99255	AT3G10330	transcription factor IIB 2, AtTFIIB2, TFIIB2, Q9SS44	Cyclin-like family protein
GO:0048638	regulation of developmental growth	HV2547099G00010	licensing factor MCM2	MLOC_36634	-3.08516	1.57042	-0.054921	-0.531392	0.931294	-0.355604	-0.139775	AT1G44900	MCM2, MINICHROMOSOME MAINTENANCE 2, ATMCM2	minichromosome maintenance (MCM2/3/5) family protein, Encodes MCM2 (MINICHROMOSOME MAINTENANCE 2), a protein essential to embryo development. Overexpression results in altered root meristem function.
GO:0048638	regulation of developmental growth	HV45862G00010	No description available.	MLOC_61785	-6.26775	2.68971	0.0417651	-0.882109	1.66753	0.241524	0.145524	AT1G74160	TON1 Recruiting Motif 4, TRM4	No description available.
GO:0010031	circumnutation	HV37494G00010	component response regulator-like PRR1, Pseudo response regulator 1	MLOC_52387	-3.09638	1.48648	-0.1441	-1.51059	1.24603	0.136823	-1.1181	AT5G61380	APRR1, PSEUDO-RESPONSE REGULATOR 1, TOC1, PRR1, AtTOC1, TIMING OF CAB EXPRESSION 1, Q9LKL2	Pseudo response regulator involved in the generation of circadian rhythms. TOC1 appears to shorten the period of circumnutation speed. TOC1 contributes to the plant fitness (carbon fixation, biomass) by influencing the circadian clock period. PRR3 may increase the stability of TOC1 by preventing interactions between TOC1 and the F-box protein ZTL. Expression of TOC1 is correlated with rhythmic ch…
GO:0010031	circumnutation	HV45426G00020	TPX2 (targeting protein for Xklp2) protein family LENGTH=338	MLOC_61361	-3.81092	1.67234	-0.257805	-0.505104	1.35797	0.457296	0.719354	AT3G04630	WDL1, WVD2-like 1, Q8GYX9	WVD2-like 1, Member of a small gene family which have a KLEEK domain which may be involved in protein- protein interactions. Over expression of WDL1 results in abnormal root development.
GO:0044262	cellular carbohydrate metabolic process	HV1559130G00010	Triosephosphate isomerase, cytosolic, Triosephosphate isomerase, Triosephosphate isomerase	MLOC_10457	-3.24925	1.75911	0.059003	-0.66106	1.53013	-0.0242821	0.13891	AT3G55440	P48491, TPI, CYTOSOLIC TRIOSE PHOSPHATE ISOMERASE, CYTOSOLIC ISOFORM TRIOSE PHOSPHATE ISOMERASE, CYTOTPI, triosephosphate isomerase, ATCTIMC	triosephosphate isomerase, Encodes triosephosphate isomerase.
GO:0044262	cellular carbohydrate metabolic process	HV1560726G00010	Callose synthase, Glucan synthase-like 7	MLOC_11267	-4.03051	1.38495	-0.626013	-1.10829	0.741652	-0.802942	0.880899	AT4G04970	GLUCAN SYNTHASE LIKE 1, GLUCAN SYNTHASE LIKE-1, ATGSL1, glucan synthase-like 1, GSL01, GSL1, ATGSL01, Q9S9U0	glucan synthase-like 1, encodes a gene similar to callose synthase
GO:0044262	cellular carbohydrate metabolic process	HV1561797G00010	Sucrose synthase 1, Sucrose synthase	MLOC_11770	-3.88293	0.575249	-1.3819	-0.838101	0.467405	-0.194401	-0.301255	AT3G43190	sucrose synthase 4, ATSUS4, ARABIDOPSIS THALIANA SUCROSE SYNTHASE 4, SUS4, Q9LXL5	Encodes a protein with sucrose synthase activity (SUS4)., sucrose synthase 4
GO:0044262	cellular carbohydrate metabolic process	HV2564927G00010	Xyloglucan endotransglucosylase/hydrolase protein	MLOC_40806	-4.83099	0.760154	-1.51217	-2.2561	2.38485	1.03494	0.218754	AT4G25810	xyloglucan endotransglucosylase/hydrolase 23, xyloglucan endotransglycosylase 6, XTH23, XTR6, Q38910	xyloglucan endotransglycosylase 6, xyloglucan endotransglycosylase-related protein (XTR6)
GO:0044262	cellular carbohydrate metabolic process	HV272477G00010	Cellulose synthase A catalytic subunit	MLOC_43749	-3.10788	1.12137	-0.514561	-1.90068	0.0974716	0.721483	0.436854	AT4G18780	CESA8, IRX1, ATCESA8, IRREGULAR XYLEM 1, LEAF WILTING 2, LEW2, CELLULOSE SYNTHASE 8, Q8LPK5	Encodes a member of the cellulose synthase family involved in secondary cell wall biosynthesis. Mutants have abnormal xylem formation, reduced cellulose content, and enhanced drought and osmotic stress tolerance. Mediates resistance towards bacterial pathogens via ABA. Confers resistance towards bacterial and fungal pathogens, independent of salicylic acid, ethylene and jasmonate signaling., cell…
GO:0044262	cellular carbohydrate metabolic process	HV335403G00010	Probable trehalose-phosphate phosphatase	MLOC_49094	-3.60685	0.610791	-1.23995	-0.213393	0.740958	-0.820657	-0.0398938	AT4G39770	Q8GWG2, TPPH, trehalose-6-phosphate phosphatase H	Haloacid dehalogenase-like hydrolase (HAD) superfamily protein
GO:0044262	cellular carbohydrate metabolic process	HV64353G00010	Phosphoglucan, water dikinase, chloroplastic	MLOC_73759	-3.33547	1.56184	-0.176046	-0.148012	0.394847	0.281732	-0.0556662	AT5G26570	PWD, ATGWD3, OK1, PHOSPHOGLUCAN WATER DIKINASE, Q6ZY51	chloroplastidic phosphoglucan, water dikinase (PWD) which is required for normal degradation of leaf starch in Arabidopsis. NMR analysis of the mutants, suggests that the gene is specifically involved in the phosphorylation of the glucosyl residues of starch at the C3 position., catalytics;carbohydrate kinases;phosphoglucan, water dikinases
GO:0050879	multicellular organismal movement	HV37494G00010	component response regulator-like PRR1, Pseudo response regulator 1	MLOC_52387	-3.09638	1.48648	-0.1441	-1.51059	1.24603	0.136823	-1.1181	AT5G61380	APRR1, PSEUDO-RESPONSE REGULATOR 1, TOC1, PRR1, AtTOC1, TIMING OF CAB EXPRESSION 1, Q9LKL2	Pseudo response regulator involved in the generation of circadian rhythms. TOC1 appears to shorten the period of circumnutation speed. TOC1 contributes to the plant fitness (carbon fixation, biomass) by influencing the circadian clock period. PRR3 may increase the stability of TOC1 by preventing interactions between TOC1 and the F-box protein ZTL. Expression of TOC1 is correlated with rhythmic ch…
GO:0050879	multicellular organismal movement	HV45426G00020	TPX2 (targeting protein for Xklp2) protein family LENGTH=338	MLOC_61361	-3.81092	1.67234	-0.257805	-0.505104	1.35797	0.457296	0.719354	AT3G04630	WDL1, WVD2-like 1, Q8GYX9	WVD2-like 1, Member of a small gene family which have a KLEEK domain which may be involved in protein- protein interactions. Over expression of WDL1 results in abnormal root development.
GO:0019637	organophosphate metabolic process	HV129112G00010	CTP synthase	MLOC_3255	-4.28417	0.831812	-1.2672	-0.396625	0.956116	-0.0803599	-0.413401	AT3G12670	emb2742, embryo defective 2742	CTP synthase family protein
GO:0019637	organophosphate metabolic process	HV134556G00010	tetrakisphosphate 1-kinase 1	MLOC_3996	-4.28751	1.24418	-0.855959	-1.5159	1.19142	-0.28048	-0.534092	AT5G16760	Q9SBA5, Arabidopsis thaliana inositol (1,3,4) P3 5/6-kinase 1, ITPK1, AtITPK1, inositol (1,3,4) P3 5/6-kinase 1	Encodes a inositol 1,3,4-trisphosphate 5/6-kinase., Inositol 1,3,4-trisphosphate 5/6-kinase family protein
GO:0019637	organophosphate metabolic process	HV1559130G00010	Triosephosphate isomerase, cytosolic, Triosephosphate isomerase, Triosephosphate isomerase	MLOC_10457	-3.24925	1.75911	0.059003	-0.66106	1.53013	-0.0242821	0.13891	AT3G55440	P48491, TPI, CYTOSOLIC TRIOSE PHOSPHATE ISOMERASE, CYTOSOLIC ISOFORM TRIOSE PHOSPHATE ISOMERASE, CYTOTPI, triosephosphate isomerase, ATCTIMC	triosephosphate isomerase, Encodes triosephosphate isomerase.
GO:0019637	organophosphate metabolic process	HV1559680G00010	Pyrophosphate--fructose 6-phosphate 1-phosphotransferase subunit alpha	MLOC_10731	-3.58745	1.64529	-0.197672	-1.86607	1.7318	0.310801	-0.480447	AT1G76550	Q9C9K3	Phosphofructokinase family protein
GO:0019637	organophosphate metabolic process	HV1579964G00010	Probable FAD synthase	MLOC_18278	-4.12894	1.20233	-0.843446	-0.796458	0.271143	-0.737284	-0.582451	AT5G03430	No gene-name available.	phosphoadenosine phosphosulfate (PAPS) reductase family protein
GO:0019637	organophosphate metabolic process	HV368371G00010	Phosphatidylinositol 4-phosphate 5-kinase	MLOC_51052	-3.9648	1.66105	-0.326203	-0.418995	1.60003	0.217471	-0.282648	AT1G10900	Q9SUI2	Phosphatidylinositol-4-phosphate 5-kinase family protein
GO:0019637	organophosphate metabolic process	HV45426G00010	Dephospho-CoA kinase	MLOC_61360	-3.83406	2.42727	0.488393	-2.09952	3.02992	1.6938	-0.682844	AT2G27490	ATCOAE	AT2G27490 encodes dephospho-CoA kinase. The molecular function was shown to phosphorylate the ribosyl moiety forming CoA., dephospho-CoA kinase family
GO:0019637	organophosphate metabolic process	HV56979G00010	D-xylulose-5-phosphate synthase, 1-deoxy-D-xylulose 5-phosphate synthase	MLOC_69805	-3.12627	1.91625	0.27181	-0.182892	1.76456	0.377	-0.213109	AT4G15560	1-deoxy-D-xylulose 5-phosphate (DXP) synthase 1, DXS1, AtCLA1, 1-DEOXY-D-XYLULOSE 5-PHOSPHATE SYNTHASE 2, DXS, DEF, CLA, CLA1, DXPS2, CLOROPLASTOS ALTERADOS 1, 1-DEOXY-D-XYLULOSE 5-PHOSPHATE SYNTHASE, Q38854	Encodes a protein with 1-deoxyxylulose 5-phosphate synthase activity involved in the MEP pathway. It is essential for chloroplast development in Arabidopsis, Deoxyxylulose-5-phosphate synthase
GO:0019637	organophosphate metabolic process	HV63331G00010	aldolase cytoplasmic isozyme, Fructose-bisphosphate aldolase	MLOC_73299	-3.67483	1.81477	-0.0629039	-0.0454353	0.604897	-0.0206655	-0.891133	AT2G36460	fructose-bisphosphate aldolase 6, FBA6	Aldolase superfamily protein
GO:0019637	organophosphate metabolic process	HV64545G00010	Putative 1-phosphatidylinositol-3-phosphate 5-kinase FAB1C	MLOC_73843	-3.01177	1.62646	0.0358504	-0.733084	1.54799	0.148218	-0.187468	AT1G71010	Q9SSJ8, FAB1C, FORMS APLOID AND BINUCLEATE CELLS 1C	FORMS APLOID AND BINUCLEATE CELLS 1C, Encodes a protein that is predicted to act as a phosphatidylinositol-3P 5-kinase, but, because it lacks a FYVE domain, it is unlikely to be efficiently targeted to membranes containing the proposed phosphatidylinositol-3P substrate. Therefore, its molecular function remains unknown.
GO:0040008	regulation of growth	HV1558094G00010	MEI2-like 4, Mei2-like protein	MLOC_9936	-3.02067	1.39527	-0.199602	-0.36675	-0.0437737	0.239668	0.138741	AT5G61960	AML1, ML1, MEI2-like protein 1, Q8W4I9	A member of mei2-like gene family, predominantly plant-based family of genes encoding RNA binding proteins with characteristic presence of a highly conserved RNA binding motif first described in the mei2 gene of the fission yeast S. pombe. In silico analyses reveal nine mei2 -like genes in A. thaliana. They were grouped into four distinct clades, based on overall sequence similarity and subfamily…
GO:0040008	regulation of growth	HV1559533G00010	Transcription initiation factor IIB, Transcription initiation factor IIB	MLOC_10647	-3.56958	0.92963	-0.906125	-0.14453	0.904027	-0.360674	-0.99255	AT3G10330	transcription factor IIB 2, AtTFIIB2, TFIIB2, Q9SS44	Cyclin-like family protein
GO:0040008	regulation of growth	HV2547099G00010	licensing factor MCM2	MLOC_36634	-3.08516	1.57042	-0.054921	-0.531392	0.931294	-0.355604	-0.139775	AT1G44900	MCM2, MINICHROMOSOME MAINTENANCE 2, ATMCM2	minichromosome maintenance (MCM2/3/5) family protein, Encodes MCM2 (MINICHROMOSOME MAINTENANCE 2), a protein essential to embryo development. Overexpression results in altered root meristem function.
GO:0040008	regulation of growth	HV45862G00010	No description available.	MLOC_61785	-6.26775	2.68971	0.0417651	-0.882109	1.66753	0.241524	0.145524	AT1G74160	TON1 Recruiting Motif 4, TRM4	No description available.

## Sheet: hvcbp20.ab_3_1_U_GO
The results of GO enrichment analysis of genes specifically UP regulated in hvcbp20.ab mutant in response to prolonged drought (hvcbp20_3_1_U)
GO-term	Log2-Enrichment	p-value	Subset ratio	Description
GO:0006457	1.80	0.000231	3.0303030303030303	protein folding
GO:2000068	5.55	0.01	0.4662004662004662	regulation of defense response to insect
GO:0033554	1.00	0.01	4.195804195804196	cellular response to stress
GO:0044763	0.30	0.01	28.205128205128204	single-organism cellular process

[truncated: 9 more sheets: hvcbp20.ab_3_1_U_genes, hvcbp20.ab_3_1_D_GO, hvcbp20.ab_3_1_D_genes, Seb_3_1_U_GO, Seb_3_1_U_genes, Seb_3_1_D_GO, Seb_3_1_D_genes, genes persisted UP in hvcbp20, genes persisted DOWN in hvcbp20]
